# Supplementary material for: Circadian Variation of the Human Metabolome Captured by Real-Time Breath Analysis
Source: PLoS One. 2014 Dec 29;9(12):e114422. doi: 10.1371/journal.pone.0114422 (PMC4278702; doi:10.1371/journal.pone.0114422)
Supplement: S1 Dataset — The intensities of all replicates at a given time point in three matrices (one for each participant) of 23×111 (hourly samples × m/z ). (XLSX) [file pone.0114422.s009.xlsx]

## Sheet: subject A
m/z time	10	10	10	11	11	11	11	11	11	12	12	12	12	12	12	13	13	13	13	13	13	14	14	14	14	14	14	15	15	15	15	15	16	16	16	17	17	17	17	17	19	19	19	19	19	19	19	20	20
59.0558	2695.28	3470.77	2919.83	4983.02	5573.84	4583.53	3631.66	5102.07	2329.4	3405.95	4239.68	2418.11	2382.31	3546.52	3835.27	3096.42	3034.98	2261.92	3165.45	3848.57	2289.87	3151.5	2318.2	3818.36	2405.86	2868.35	1978.9	1741.64	1804.76	1884.85	2851.6	2329.45	2086.02	1297.29	2215.86	2677.59	2465.59	2248	2010.03	2047.22	597.888	797.322	1129.73	894.812	900.955	702.98	652.346	415.273	726.847
68.9873	10487.2	12540.2	9940.06	8940.63	7071.96	9182.88	6909.43	6662.01	6914.7	7262.13	7650.41	4895.65	8774.12	6995.39	8204.06	5446.12	7106.17	5116.35	7215.63	6495.05	5878.79	4918.86	6528.16	5526.53	4771.18	6133.09	5018.58	3654.17	5466.21	4597.27	3568.5	4449.23	4223.34	5590.76	6081.46	4564.54	4518.02	6033.65	4908.06	6119.75	1105.18	1138.33	1194.22	1295.74	437.655	337.552	220	169.937	91.8554
72.9424	7383.52	12181.6	8047.26	10463.2	10648	11448.8	8594.59	9167.15	5094.98	12416.4	10232.9	8840.11	10369.4	9823.23	10472.9	10799.7	7146.12	8259.08	7067.09	7442.62	7312.43	8852.5	8847.15	7606.64	7064.71	7648.3	7463.04	9107.32	6375.19	6456.34	6321.01	4858.05	9992.46	8269.7	8985.61	9856.25	8683.97	7595.45	7166.51	8156.82	1261.25	1458.98	1807.39	1103.88	560.992	663.616	643.373	64.3374	360.161
82.9848	535.015	921.195	360.361	411.123	1131.76	1406.62	674.761	936.393	555.326	501.22	538.032	474.165	209.237	1268.15	897.956	1055.75	413.533	1473.58	481.904	392.165	222.316	715.808	949.844	340.37	247.682	992.139	595.713	491.683	1279.12	598.346	918.205	-13.1052	1045.42	150.468	329.709	1670.53	1376.13	2119.68	2884.87	2666.78	824.89	1181.87	1236.55	1157	765.92	490.692	617.824	210.402	93.3577
83.0022	1213.92	1848.37	1453.28	1800.14	2782.73	3531.63	1766.01	3123.29	1584.5	3008.91	1409.7	2135.12	1664.25	3432.4	2912.92	2087.77	2231.12	2625.02	1140.96	2055.04	1598.32	3467.22	4077.55	3715.09	3274.2	4073.8	3094.81	2572.65	1871.6	1069.64	2380.45	1273.88	2101.51	2731.5	2664.67	5455.78	3004.23	3335.71	4499.26	7902.58	2029.56	3761.74	3540.1	3305.96	2373.35	1889.6	2113.63	42.9839	508.508
83.0381	10567	13663.6	11249.3	14732.1	15244.1	13954.4	12273.4	14218.6	11520.5	10015.6	13354.1	10972	11494.1	11646	12425.2	9274.32	10391	9581.83	11279.4	10131.1	9168.32	8174.34	8596.48	9106.57	7320.58	7868.74	7607.34	5760.72	8033.58	8245.09	7231.36	5987.2	5726.08	5913.67	7161.48	7902.15	6303.73	6313.44	6591.48	7704.1	2598.79	2490.45	2970.95	1996.11	1289.64	1754.94	1093.45	33.3668	582.617
83.9638	11081.1	10879.4	7604.78	3207.55	4171.86	4629.92	4256.91	4248.7	4790.83	8964.84	5270.93	5811.35	3835.61	4456.32	3838.62	4031.11	4202.68	3665.54	4568.57	3864.67	2272.44	2702.11	2726.39	3319.32	3612.57	3976.18	2830.28	4413.2	2853.69	1608.28	2034.67	1584.46	3951.23	4021.34	3066.2	1058.55	1091.43	1120.58	1761.18	1109.06	614.083	1477.95	1325.76	1442.21	904.703	843.478	605.084	248.859	557.126
84.9309	6594.55	14942.4	10135.1	15499.8	16954.2	17762.3	9466.14	17485	5557.19	17460.2	11179.8	9902.43	13634	10527.3	14039.8	17054	10659.9	12458.4	9900.12	16414.7	6519.46	17060.9	14539.3	8268.81	8368.5	9338.4	3878.72	19031.5	9946.98	8844.82	9439.47	4147.89	13120.2	11545	11046.1	14839.1	12040.8	12444.1	12558.7	11245.2	6020.97	8310.92	9185.29	7061.56	5393.82	5511.93	4953.06	493.01	1889.26
85.9625	9415.75	8126.09	5907.6	3648.67	3563.03	4739.52	3283.63	3263.4	3176.71	6223.78	3551.05	5392.46	4244.31	3236.33	3507.94	3681.51	3574.57	3024.79	3408.98	3172.81	2708.35	1002.89	2010.09	2428.43	2315.49	1822.03	1720.58	3772.81	1928.28	1603.37	2149.53	1868.1	3834.83	2392.18	2533.5	618.264	807.434	1053.55	1069.23	946.228	843.98	925.161	991.57	963.465	445.275	670.923	435.318	230.227	601.043
86.9966	11628.5	12375.9	11298	10180.3	9387.95	9619.55	8195.39	10638.5	8581.96	8930.84	9424.13	8685.12	7623.64	8852.04	7163.29	7475.78	9488.27	7452.1	7121.23	5499.49	7824.16	6543.19	6925.18	7187.35	7888.47	6643.74	6441.32	6223.25	5893.15	6046.33	5089.19	5815.77	7170.11	6648.89	7959.52	7319.63	6123.3	7404.87	8115.24	8996.95	3909.19	6357.95	8417.67	5403.74	4670.83	5209.97	3756.58	959.027	1928.74
89.9433	28148.5	36997.8	27940.6	34005	36620.4	38103.6	27785.6	34064.8	19605.4	45803.6	32384.8	32256.8	38089.5	33864.1	39541.4	37634.3	28278.3	29167.3	24902.8	35576.1	24863.7	36411.2	31366.3	26163.5	25205.6	28513.7	22542.1	33639.9	29909.2	26935.2	23844.2	19191	37871.8	27815.6	29585.5	35056.8	33460.8	28799.9	30658.8	27823.9	13379	17767.5	20873.9	13404	13613.5	15565.4	14026.5	3955.57	8459.84
90.9508	5312.85	7648.36	4373.57	6262.35	7024.01	5932.03	4946.86	6113.04	4116.95	7304.93	4982.52	5559.04	6474.92	5508.75	7032.52	6789.88	5001.41	4633.82	5237.88	5334.63	3574.66	6564.91	6531.38	4553.43	5041.4	5625.81	4681.5	6089.15	3644.13	4745.57	3443.95	3110.94	7415.68	5767.33	5301.17	6742.37	5365.48	4711.97	4699.81	5270.23	2389.25	3313.37	4156.96	2475.77	2648.25	2742.18	2790.62	616.511	1119.93
97.0167	1077.7	3742.92	1228.15	6287.41	8172.4	7978.71	7462.97	5906.14	4554.89	4151.09	6187.5	4879.8	6178.26	5819.99	8683.21	5047.03	4661.54	4290.56	2348.1	5292.74	3553.51	7887.19	9913.94	10439.7	11911.1	13122.8	11183.7	5720.35	7378.63	5191.59	7578.26	5557.19	5653.16	5197.74	6004	22414.2	12203.7	11424.7	17493.6	26658.4	7855.49	16791.2	15040.7	14797.2	13678.5	12013	11541.5	1431.09	4080.84
98.018	1063.46	875.744	35.5155	1874.46	1012.07	1286.47	353.763	1267.64	1020.61	556.834	1291.63	1172.57	1075.99	1759.89	1580.42	1157.27	1593.32	1109.89	1102.3	1146.19	1335.6	1445.44	971.834	1460.56	2165.53	2040.97	1607.27	1001.55	1171.66	723.082	1521.29	1158.01	1072.97	476.645	1276.55	3956.6	2444.58	1906.04	3326.18	5419.42	1591.1	2697.89	2604.05	2709.92	1511.41	1677.85	2188.57	576.309	552.99
98.9451	16209.7	39152.4	23585.8	36215.4	39732	38733.3	21328.8	40907.6	15782.5	39325.5	28280.7	19922.9	27093.4	24380.8	25869.1	35508.6	24964.8	29685.9	18875.3	33918.5	16063.7	35393	31910.3	18281.1	21612.7	22462.6	15971.2	32943.1	24181.7	22461.2	25038.3	12314.7	36337.3	28066.1	29574	36343.8	32909	28860.2	33622.9	30199.1	18077.6	23274	27877.3	18857.2	16206.8	19567	16493.2	3273.56	8953.73
98.9783	-1011.44	-7.86735	-451.996	205.931	1722.73	1400.32	4.06331	995.777	-702.863	71.5235	-305.627	-154.799	1225.26	546.476	741.412	580.937	135.703	339.395	-66.7536	896.987	331.933	914.09	2454.98	2581.96	3395.73	2475.08	2606.94	1450.7	-15.7982	-82.7388	406.517	-788.031	541.449	-474.305	179.994	4355.72	2865.89	2628.05	4601.21	7265.82	2918.64	5522.71	6376.79	5563.36	4752.27	3609.73	5100.03	275.088	1615.71
99.0325	3681.26	7041.12	4460.13	7181.61	6583.54	7294.89	4967.2	7022.36	5282	5400.06	5549.75	5378.88	6415.08	6009.41	5821.93	6781.48	6016.97	4912.12	4878.38	5115.79	4253.08	4360.83	4131.65	3670.3	3980.16	3446.67	2745.62	3399.98	3070.39	3874.49	3633.59	3755.8	3688.68	3450.87	3197.69	2727.88	3927.07	3550.4	2991.65	3214.94	1319.5	2375.15	2534.36	1276.87	1290.98	1253.51	1015.18	296.964	1015.74
99.9382	3808.1	4616.88	3387.49	3324.42	3070.66	2478.37	1910.56	2672.77	1839.48	3933.56	3079.09	2375.14	2800.35	2253.71	2271.09	3251.31	1699.89	2191.52	2117.49	2561.07	1474.54	2912.72	2798	1573.41	1999.28	1402.72	1430.47	3122.23	1586.48	1602.37	2334.16	842.66	2546.82	1587.19	1825.88	1960.25	2743.19	1560.6	2610.77	1851.02	1194.1	1231.26	2310.93	1656.77	1127.07	1608.36	1062.08	446.115	551.314
100.941	12118.8	23034.4	17734.1	29281.8	25533.2	27886.3	15239.8	30319.8	11438	31529.5	21128.4	14701.1	24627.4	20062.8	21459.5	26998.3	19890.2	24805.4	13338.7	27051.4	10535.6	26417.2	24257.1	14214.5	17374.4	16187.7	10647.7	26506.7	19667.3	19164	19490.7	7732.65	28405.8	22076	22294.9	24943.1	27868.7	20861.6	23711.8	22143.5	13372.1	17546.1	20849.3	13631.1	11627.3	13700.4	12662.7	2213.66	7642.89
101.011	340.574	1125.06	961.076	1288.71	1203.15	1333.62	248.67	1120.93	86.5393	1386.1	1243.81	248.72	1413.51	757.523	944.174	676.725	1065.34	367.827	376.729	924.906	205.297	708.578	1553.81	1971.44	1308.64	1213.64	474.798	1611.53	167.893	52.9891	928.721	-115.25	1823.47	1777.69	1681.67	1964.91	1732.72	1554.49	2143.87	3517.98	1545.39	3359.62	3163.17	3094.33	2309.26	2193.46	2622.89	220.601	692.325
107.953	4099.58	5377.67	4054.11	4639.25	5000.02	5521.92	3245.09	4643.93	2542.29	5078.44	4390.22	3620.05	5403.46	5322.84	5163.25	5057.33	3029.28	4391.08	3614.18	3903.07	3773.62	4508.21	3801.7	4215.07	3331.24	4249.37	3740.58	4871	4463.41	3018.25	3540.37	2730.39	5478.07	4343.81	3898.01	5267.96	3671.17	4208.26	3834.78	3842.76	2392.4	2138.41	2549.59	2551.95	2093.08	2386.76	1766.48	928.039	1405.1
109.067	21738.8	17144.6	18255.9	8751	4881.14	5486.9	7425.24	4610.14	6045.69	3232.62	2687.63	4101.8	4044.71	4669.15	2422.63	2536.37	2773.28	2655.49	1799.22	1311.99	3377.79	2547.69	1788.43	2786.16	2310.25	2009.08	2255.79	522.956	2109.67	1934.64	822.696	2230.26	1639.69	2988.17	2887.55	1633.95	1474.56	2447.43	1306.06	757.376	335.97	1605.62	1205.44	1172.65	1009.92	1464	1535.69	1314.3	1546.81
111.032	1069.29	2634.13	2244.96	6770.81	6672.03	7953.93	5704.5	7449.03	4381.21	5812.16	6573.63	4998.59	5887.31	7349.51	7173.01	7786.5	7296.23	8296.21	4131.38	9808.96	5925.41	8801.67	9127.94	6966.01	9424.02	8638.84	7802.84	9348.97	8669.74	7295.61	9083.89	6844.27	6349.84	5993.02	6229.3	13370.8	11946.2	13848.8	20548.9	19535.6	9027.61	10979.4	10158.4	9635.05	7261.3	6970.96	7800.94	919.505	2502.9
112.034	439.819	667.768	901.96	1294.7	1879.41	1499.95	681.316	1255.02	778.413	861.178	1036.44	865.866	1158.48	1407.89	2167.35	1299.16	826.151	1300.64	1471.01	1540.39	1171.11	1465.2	1603.27	1455.94	1871.33	1578.43	1328.93	1731.59	1261.31	1391.75	1755.2	622.036	878.648	1129.65	758.695	1955.79	2253.1	2589.21	3524.88	2752.76	1804.51	1748.59	1868.49	1708.89	742.589	853.082	1062.71	69.7484	296.221
112.971	4396.49	7120.18	5601.43	11212.5	9801.77	10154.7	6485.86	9751.5	4757.47	7939.64	9418.36	7214.11	8759.27	8798.45	8347.62	8548.97	6778.14	7086.46	7658.01	8981.21	5648.7	6626.29	6207.36	4854.07	4908.56	5295.35	3848.51	5161.7	5034.94	5082.14	5113.23	3991.36	5355.07	3949.92	5289.7	5636.82	5716.12	4829.99	5516.81	4277.6	1543.16	2234.9	2405.8	1181.27	2099.64	1961.44	1559.11	238.923	719.258
112.994	2023.56	2905.78	1671.88	7809.86	13284	9528.8	7928.36	8770.47	3778.96	6246.28	7223.9	7838.14	7449.97	7746.64	9664.82	7737.13	8019.8	5363.06	4163.64	8323.1	6110.56	9729.73	13771.2	15508.2	15187.2	17918.5	11209.5	6492.78	8086.18	5784.8	10011.3	5663.84	6119.26	5826.81	8395.67	30767.1	16934.4	14190.2	21839.1	37073.9	11752	22944	20863	21245.4	19710.1	17303.4	18181.8	2967.11	6745.09
113.029	463.704	636.504	246.838	900.815	1053.67	1638.31	714.939	896.071	467.861	1344.53	1262.11	216.836	1140.81	715.482	1294.71	1429.23	1190.46	1708.07	774.351	1070.75	978.892	1979.3	1188.46	781.674	1556.64	1777.88	1524.3	1252.93	1014.54	1383.29	1448.76	1116.99	775.908	375.196	771.693	2139.37	1984.72	2121.27	3210.35	3370.79	1676.84	1974.77	1228	1692.65	1545.31	1199.71	1154.31	158.23	495.382
113.047	220.555	899.059	409.031	1552.15	960.334	813.149	758.883	1300.71	1168.51	971.551	1326.76	652.824	1715.24	1392.68	473.886	1714.17	2101.67	1488.61	666.401	1776.19	817.087	1459.15	1226.98	1138.48	924.77	1204.53	872.833	1229.05	1120.9	1246.5	1200.94	410.01	1099.84	1125.04	862.979	2351.61	1562.55	2355.8	2477.2	2220.19	1125.39	1176.18	1823.41	1550.76	453.832	712.982	793.52	222.274	386.847
114.952	-596.479	322.022	-206.408	72.2505	410.221	605.803	-304.469	1504.94	-1596.68	1106.69	487.419	-30.4218	702.292	-25.8212	991.081	1118.74	420.845	1356.39	-333.211	1018.75	-165.562	1812.01	2235.87	1150.71	2068.79	2154.37	1862.98	2579.48	427.867	28.8401	835.621	-489.598	915.065	-233.986	-192.408	2778.92	2256.18	441.833	1986.22	4076.85	1761.56	2727.85	3048.95	3437.47	2806.35	1933.82	2333.17	444.846	317.88
114.988	8392.07	12075.5	8188.05	17966.7	16045.9	15381.6	10440.2	14931.4	9510.3	12753.2	14659.4	9505.69	12880.4	12224.7	10921.5	13949.3	12453.5	13235.3	11145.2	13282.8	9492.28	10197.6	8328.06	7493.04	6297.06	7125.43	7565.26	8691.22	8990.77	8099.54	8164.54	5412.08	8219.11	5841.74	6068.33	10089.9	9801.71	7246.13	8828.6	6941.58	4397.81	4284.08	6651.03	4047.41	3800.76	4166.37	3212.26	700.682	1776.97
115.027	-703.559	2298.88	1789.07	6468.4	6385.44	5913.34	4177.07	6237.37	3958.55	1710.58	3973.02	821.241	3136.39	3487.73	2350.6	2305.49	3817.92	2810.54	989.081	4475.04	2541.51	3543.68	5526.52	5648.34	6217.79	6177.03	5340.79	3471.24	3469.01	1766.12	3916.94	1224.87	2602.91	2450.91	3297.72	8009.7	5363.75	5439.17	9500.49	13673	5135.39	9263.15	8706.25	8113.95	7686.64	6315.69	7067.48	1515.9	3350.91
117.059	3201.95	2535.55	3334.47	2974.41	2508.12	2403.28	1710.77	2361.38	1825.71	1280.53	1567.97	1334.65	1378.75	1723.02	1680.25	851.683	801.533	1451.03	883.62	800.776	905.251	1526.81	1495.64	1272.35	881.277	1348.78	907.163	681.393	1168.44	1142.18	770.831	381.493	719.708	1131.53	1472.22	769.079	611.697	648.216	1132.24	1046.85	668.899	643.26	226.749	273.479	318.63	380.499	405.982	432.25	340.386
118.067	26353.4	21592.5	23680	16747.6	16300	14202.5	14715.3	12632.2	13897	7837.75	10515.5	8286.87	8040.03	9195.97	8247.25	6353	5251.23	5172.77	6048.1	5421.22	4926.33	5977.06	6747.69	6488.89	6361.47	5527.59	5982.99	3504.22	4627.8	3117.94	3701.12	3463.18	5044.1	3787.37	5699.92	2685.75	2823.53	3102.47	3189.8	3867.12	3030.4	3815.13	2450.34	3043.33	3668.06	3164.7	3553.24	3626.69	4778.68
119.031	6420.33	7227.09	5467.49	10428.8	10512.2	10530.7	8432.44	8854.16	5756.9	6628.94	8087.63	6365.02	8479.64	8002.95	7267.42	7820.63	6687.61	7095.67	6366.13	7443.09	4964.73	5726.14	4312.74	5287.42	4012.13	5108.82	4765.05	3838.49	4711.69	4443.38	5421.57	3349.71	4599.89	4668.98	4508.13	4662.45	4593.78	4859.73	5012.69	4362.08	1606.42	2505.18	2272.48	1582.05	1890.88	2325.38	1398.57	472.668	1010.83
120.966	3782.74	7343.47	5069.84	9562.8	11553	10688	7194.4	11884.4	4521.93	9398.67	8873.9	6971.56	7688.41	7699.65	7355.1	9906.81	6971.12	8697.16	5486.45	10255	5902.8	6614.49	7361.79	4503.3	4382.57	5085.78	3872.95	7133.63	5959.08	4837.16	5661.06	2844.35	6737.59	4284.27	4768.98	6628.93	5445.62	4056.01	5314.78	4493.21	2283.63	2639.27	2420.1	1200.68	1935.75	2418.36	2024.44	303.605	544.794
122.944	97.1419	732.641	408.279	1410.26	2036.82	1326.87	462.433	1674.18	223.196	773.947	506.623	782.162	947.276	802.654	1166.47	1324.07	1068.99	617.815	737.316	1929.7	707.096	2333.13	2093.18	1823.97	2062.35	2708.7	1693.3	2307.6	869.083	802.762	1112.08	622.629	1526.22	1291.52	1511.76	3709.16	3199.65	2218.66	3350.15	5082.75	2302.84	2772.08	2791.41	3251.18	2744.82	2214.41	2592.86	362.67	1029.29
122.962	2490.71	4326.07	3279.09	6338.44	7109.01	6600.03	4168.28	7131.28	3149.49	5073.51	5215.27	4644.29	5272.07	5763.59	5236.61	6692.15	4865.24	4954.03	2959.6	5189.27	3950.59	4926.79	3598.44	3295.21	3116.18	3397.88	2357.87	4528.32	4142.01	3703.81	4547.65	2659.83	3364.69	2214.79	2740.01	4424.6	3896.22	3603.13	3423.22	2598.75	1716.97	1507.96	1680.51	1054.45	1205.85	1351.98	1081.74	210.534	530.997
122.98	22250.9	30783.2	27276.9	50120.8	49581.7	47413.2	36017.6	46882.6	26508.6	34529.8	38271.6	29983.8	34435.9	34722.2	34965.3	35098.3	30647.5	32622.2	27827.5	37708.1	28576.3	28640.3	26553.2	23223.6	21000.2	24294.6	22143.9	22326.9	25649.4	23678.8	26699.4	18144	18215.7	17417	19585.7	24847.1	22329.8	22954.3	20627.7	18049.9	6719.39	9279.86	8983.17	6171.95	6091.89	8225.14	5975.15	2606.12	4799.01
124.941	128.013	678.356	414.008	941.393	1271.22	1651.13	328.001	1239.17	82.6004	917.948	477.226	609.837	977.842	547.7	957.773	998.163	306.615	771.804	400.066	1235.36	198.034	1464.02	2096.84	1277.31	1282.24	1653.72	1647.33	1224.46	-110.523	289.881	782.137	651.602	491.807	752.312	471.288	2220.9	1360.1	1195.86	2529.29	3013.02	1363.54	1733.89	2035.41	1795.79	1833.78	1608.44	2039.19	485.542	728.272
124.978	12807.8	17899.8	14515.2	28685	29706.7	28203.9	19592.8	28564.4	15944	20638.1	23493.1	17324.9	21681.7	20629.4	20925.1	22613.7	17614.7	19633.6	17105.8	22344.2	15669.7	16862.4	17268	14883.9	14770.3	14801.2	12433.1	13932	15324.6	14914	16925.3	10307.6	14467.3	11071.2	12018.6	14201.1	14645.1	13118.1	13714.1	12510	4727.01	5303.11	5498.58	4484.45	4262.19	4762.08	4168.15	1770.32	2882.64
125.955	13509.5	13574	9348.9	4694.11	6161.62	7694.88	5994.9	5855.97	5557.44	9397.06	6421.41	7435.29	6136.98	5214.96	5629.7	5527.15	5206.79	5307.49	5569.07	4919.52	2833.35	2732.56	3144.83	3927.71	4859.99	4268.17	3266.9	5956.54	3270.62	1653.65	2193.97	2555.63	5499.31	4283.33	3317.03	1617.95	1731.61	930.293	2625.53	1961.52	1101.45	1181.49	1927.01	1799.26	1171.18	1416.64	1452.62	1740.83	1225.99
125.979	2206.12	3661.95	2670.17	5778.38	5132.28	5535.86	3891.21	5200.3	3264.07	3877.97	4287.47	3232.28	4274.39	3070.98	3717.26	4139.11	3378.53	3758.97	3289.8	3985.2	2596.37	3106.19	3238.04	2509.3	2217.02	2578.05	2496.94	2716.39	3169.02	2973.13	2972.4	1661.62	3269.33	2149.22	2522.99	2585.45	3411.08	2276.55	2922.67	2070.21	792.832	731.439	1087.16	843.359	690.528	759.407	927.136	206.563	494.384
126.976	9731.76	14110.9	10637.4	21725.2	23507.9	20769.9	13857.4	21014.3	11709.5	15510.1	16894.5	13300.6	14891.6	16086.1	14502.3	16481.9	13095.3	14986.8	11428.2	17070.8	10962.3	12535.5	12957.4	9745.92	9551.02	9550.36	9014	10749.7	10617.7	10874.5	11118	7709.02	11122	8478.36	8217.61	10384.9	10983.1	9508.26	10143.3	9584.71	4390.01	4614.16	4555.33	2639.84	2964.21	3646.7	3695.1	1805.63	2370.37
127.009	3607.58	4901.28	4352.55	9877.45	13479	9539.12	8740.76	11593.1	6854.71	8509	7387.62	8784.54	7657.68	10869.9	11890.2	12528.6	10747.8	10888.6	7506.39	10999.3	9910.65	12072.2	13344.3	12957.9	16165.1	14518.3	12849.9	12215.1	13271.4	9810.17	13865.6	9735.46	10538.3	8896.74	9556.17	23857.2	20688	21319.1	28463.1	33259.4	14175.3	19890.4	20105.6	18298.1	14180.7	12069.4	15562.1	3494.82	6286.38
127.026	18580	26591	20996.2	31457.6	31623.1	29706.1	24115.7	31112.8	22228.3	19609.8	26381	19714.1	20619.4	24619.5	21904.8	19700.3	20606.3	18656.4	19453.4	23962.6	19782.3	16068.3	16411.6	15539.4	14180.7	15195.4	12955.3	13438	14510.5	13412.5	16615	11407.3	11257.1	10516.3	12292.7	12987.1	12652.2	12491.3	12175.1	12707.9	6155.24	5659.34	7835.97	5317.08	4814.53	6905.14	3353.11	2492.97	3846.72
127.952	8461.32	8232.08	5755.91	4140.39	4177.49	4430.17	2898.46	4608.31	3717.74	6819.93	3612.45	3913.55	3482.66	3378.77	3086.37	4593.62	3497.78	3399.49	3533.54	3185.71	1737.53	2318.09	1860.3	2080.59	2764.76	2555.74	1748.31	4275.6	2056.84	1841.7	1501.72	1404.27	3922.12	2561.85	2453.92	895.168	1274.89	1050.41	1428.01	1075.99	1082.27	562.061	921.292	970.516	591.364	1074.23	796.651	971.688	502.744
128.027	3658.96	5227.09	3416.63	6674.75	5566.77	5793.42	4066.64	5401.94	3756.5	3791.63	4249.03	2846.06	4195.37	3382.8	3577.82	4071.36	3601.04	3740.25	3334.69	4340.07	3146.07	3025.52	3143.86	3247.49	2322.18	2438.2	2162.78	2673.76	2445.71	1927.09	2621.31	1505.25	2257.34	1582.15	2210.94	2114.36	2264.98	2020.57	2640.55	1952.07	1198.15	1386.31	1758.51	1151.45	1172.74	1110.15	1107.73	343.119	1106.5
128.966	1067.33	1129.38	1038.34	4124.64	4233.03	3810.29	2823.74	4138.6	1438.47	2878.93	2065.34	2263.56	3034.16	2948.86	2755	3767.58	3256.89	2037.03	1580.89	3287.32	1625.26	4421.02	3801.32	4048.81	3766.5	5075.74	3502.34	3120.97	2508.35	1932.92	3008.61	1313.69	3282.47	2614.64	2211.08	6802.63	4852.9	2889.09	5120.81	8111.48	3469.02	4284.63	4835.25	4621.26	4733.6	3907.61	4183.65	609.789	2031.36
129.042	708.845	1458.25	766.934	3782.59	4350.83	3414.02	2104.38	2584.07	1257.95	2483.56	1731.65	1765.43	2690.92	2260.42	2118.72	3421.36	2478.16	2483.16	1219.68	3030.62	2504.16	3799.23	4123.7	4725.45	4135	4070.6	3346.22	3489.68	3199.54	2192.36	3175.3	1184.95	2644.8	1815.57	2483.68	6093.96	5942.11	4786.83	6985.15	7331.15	4011.49	4449.44	3897.37	3978.07	4008.62	3427.01	4183.32	1224.33	1996.39
129.951	6806.18	6296	4476.66	2546.3	3027.06	4512.79	2260.85	3102.13	3325.4	5505.58	3393.71	2817.83	3207.16	2893.2	2066.12	3188.57	3321.86	3298.42	2834.53	3075.95	1558.34	1622.74	2222.65	2185.54	2887.38	2054.57	1715.85	3733.88	1371.73	1161.56	1660.37	713.697	3212.7	2768.41	1557.93	815.454	839.476	419.524	1284.95	1493.48	600.385	824.027	878.849	830.816	681.449	679.194	726.101	746.82	603.258
129.973	4338.2	6362.99	4091.72	6867.76	6083.89	7278.72	5059.95	5912.12	3377.24	5038.53	6491.2	5787.95	6048.38	6157.35	5839.52	5696.46	4883.62	4522.72	4503.28	6403.21	4407.62	4487.32	3818.59	4301.66	3312.71	3901.34	4004.31	2979.44	3752.94	3973.5	3694.17	2225.38	4358.51	2862.07	2848.59	4537.62	3932.7	2784.44	4299.81	3797.81	1385.26	1927.09	1847.73	1020.63	1616.91	2307.66	1669.08	899.869	1368.24
130.982	3732.01	8534.2	4657.6	12457.7	12659.9	12887.9	8610.67	11906.4	5269.33	11305.6	10029.7	7685.25	9961.92	9384.45	8937.98	10429.7	7963.38	8729.25	6617.57	10269	6751.44	6397.01	7772.73	5345.93	5649.79	5278.2	5000.72	5327.34	5896.86	5643.88	6356.53	2924.69	5773.16	3640.61	4671.27	7928.24	6342.97	4629.18	6142.29	3837.87	2575.18	2747.61	3456.8	2215.47	2106.5	2446.16	2068.01	601.727	771.648
131.032	353.864	1337.72	582.413	1178.76	924.508	1600.88	761.877	1200.02	165.731	522.155	605.43	758.253	777.41	1512.42	1644.92	1951.03	1096.12	1741.49	1243.42	1939.04	1117.84	1476.61	1492.88	1097.96	1063.18	1697.64	1144.21	1572.92	1573.43	1173.52	1183.38	1110.39	2017.97	931.369	1374.69	2675.65	2752.6	2877.36	4340.65	3476.97	1830.81	2109.03	2134.48	1623.84	1190.79	1519.8	1457.52	335.699	935.442
136.023	17240.2	13889.7	11990.9	15036.8	14600.9	11532.2	12756.2	11555.6	13892.8	16161.9	17824.3	17036.9	15934.2	16635.6	13705.3	9831.68	10260.5	8873.11	8160.6	7738.38	8567.62	12414.7	12326.4	15401.3	14316.9	13082.2	13156.5	12608.4	18329.1	15026.8	17329	21126	16167.6	17350.7	16732.2	6792.49	5914.97	5826.38	4865.53	5521.98	17210.3	15035.3	13076.5	15208.5	14185.3	16033.1	16997.2	18702.8	18671.4
138.976	8530.71	16963.8	12272.6	25880.1	28739.7	26127.1	14950	25547.6	11627.7	22525.1	22668.5	16441.7	19878.5	19746	21967.8	23736.8	16870.6	22258.7	14753.2	26608	12561.5	17614.2	19767	11364.9	11899.4	14303.3	10903.8	21009.7	16101.2	13153.5	15865.2	8286.58	17507.7	12101.4	11361.3	18078.1	15788.7	10521.1	13602.6	11814.1	6402	6458.95	5746.78	3643.46	5267.63	5982.78	5023.06	1225.74	3405.88
139.971	2191.15	2031.76	1810.48	1131.98	1977.23	2456.9	699.202	1906.15	1025.62	3041.96	1502.17	1954.32	1867.06	1313.7	1908.75	1977.54	1597.61	1642.41	1290.08	2284.64	1010.29	1281.15	1743.39	1225.07	2409.06	2445.48	1483.3	3066.9	1404.12	731.205	1376.3	499.608	2996.5	1397.75	1492.95	1309.73	1337.3	884.349	1566.29	2029.87	1045.27	1275.83	1172.08	1847.72	1295.43	739.627	1289.03	719.161	687.837
141.024	1171.39	2994.53	1883.53	3322.44	5595.33	2634.47	2344.19	3915.84	1286.66	2575.37	1366.89	1446.51	2348.87	2019.53	2482.43	1692.63	782.217	1141.21	246.101	2882.7	1574.63	2249.75	3292.45	1638.01	2449.13	3220.05	3047.73	2483.32	1227.84	984.61	1691.57	302.937	1901.23	601.297	2075.26	2623.53	2593.37	2556.87	2551.55	3836.28	1277.17	1679.06	1265.03	988.933	1160.59	1326.42	1136.01	348.926	345.556
141.042	676.593	1703.92	723.512	2378.92	2543.86	2579.39	1985.17	2574.29	1777.18	1436.19	2084.66	1227.69	2581.27	1757.24	1888	1729.99	2024.54	1949.1	1172.41	3188.19	2093.56	2036.52	2501.32	1812.38	1813.83	2620.89	1962.22	2331.42	2233.6	1053.3	2169.6	808.482	1448.21	1932.23	2187.47	3988.3	2475.93	2593.65	3656.82	5110.32	1834.48	2563.41	2531.93	2066.05	1860.35	2019.32	1969.29	354.897	759.037
142.97	4106.41	7476.52	6244.88	10836.2	12345.1	11269.7	7544	11847.9	6121.99	9466.78	10742.2	7955.03	10021.4	9200.86	10182.5	9300.45	8485.84	8892.78	6701.96	10761.6	7492.11	9684.36	8832.39	6185.03	6553.11	6230.34	5424.03	6916.44	7744.69	5436.68	5950.03	4630.82	6905.12	4712.63	5889.65	8722.73	6919.45	6324.04	6096.88	5216.54	2344.41	1972.65	2005.31	1722.2	1485.23	1696.65	2158.47	735.133	1155.75
142.981	974.138	1153.95	446.997	2165.19	2399.8	2529.67	1315.14	2863.39	1417.99	3107.37	913.62	1414	2242.09	1961.5	2630.16	4241.26	2285	2874.13	1830.53	2935.27	2203.88	2665.69	3429.98	2536.02	2991.32	3081.79	2425.73	4110.95	3802.33	3231.3	2888.14	1682.99	2763.13	2838.12	2486.76	5891.97	5008.55	4907.36	7015.74	6821.09	2682.17	3215.59	4228.69	3708.14	3062.52	2631.13	2034.51	677.429	973.624
144.999	-499.834	-157.021	769.808	-119.752	176.247	138.86	-613.708	922.622	-390.438	33.3735	98.0818	-1084.62	290.991	856.578	735.782	-194.526	-321.24	423.608	-765.175	725.088	-72.2513	1403.7	1606.8	533.343	704.663	1114.45	958.171	946.897	-566.469	-10.7624	139.779	-1019.45	-486.828	-174.138	-471.073	801.9	2191.84	2806.61	5052.83	4134.52	2242.06	2409.76	3751.99	2705.71	1877.06	1952.3	1487.88	134.14	333.01
146.977	179.009	2395.23	683.893	5093.01	3924.35	5232.72	988.813	5254.9	1434.7	4080.3	2289.16	976.976	4003.97	3741.13	3541.13	3403.92	2449.44	2284.42	1369.81	4467.87	1431.8	4070.44	5793.36	2234.45	3130.48	3744.86	2582.69	7357.72	2376.85	2524.67	2552.54	168.272	4451.49	2209.03	2585.35	6178.98	5283.36	3004.3	4547.41	6495.77	3587.58	2803.77	4216.29	2706.17	3230.96	3972.24	3446.92	859.659	1363.33
149.098	4105.4	2579.01	2808.62	616.55	1675.01	1428.72	1138.12	486.42	1114.61	622.71	106.61	1193.83	994.99	1000.26	602.929	876.108	1319.21	1149.81	1371.3	1089.52	1186.38	436.064	218.499	904.553	1080.79	1028.52	1007.45	270.618	531.2	982.801	817.837	1164.5	819.826	1935.23	1568.12	495.562	611.303	937.359	1086.62	795.312	847.523	252.048	347.701	447.884	-66.8587	382.239	-139.196	264.26	767.414
150.976	160.724	1414.77	-157.371	1269.91	1686.2	1937.36	811.334	1574.96	349.685	2331.32	1255.07	734.686	1195.22	796.531	2595.86	2483.69	1757.8	1967.13	1601.6	2819.63	1190.6	2665.57	1856.49	840.895	1225.77	2348.15	1581.63	5134.81	2131.4	988.123	1989.54	-54.0139	2170.29	485.192	1269.22	4586.32	2934.77	2782.53	4429.8	4224.52	2234.25	1641.37	1873.08	1568.71	1235.31	1770.41	2019.92	30.7697	627.952
151.025	-755.148	-389.432	4981.06	398.069	1568.6	2196.66	-614.997	964.171	-1212.42	2434.39	-48.5279	2565.01	1330.3	253.457	9348.71	-32.05	88.4343	201.267	2139.86	1204.43	547.64	3924.99	1353.68	4028.05	94.8115	1837.46	212.127	7324.4	1962.01	2327.24	1917.79	-316.901	-528.028	-94.1273	1620.31	8373.61	851.721	6332.83	6812.44	459.453	9714.61	1545.14	1367.16	4522.51	1034.3	758.565	3332.15	3052.41	2368.2
152.064	988.253	1441.02	3210.75	1041.96	1262.94	1222.9	1119.35	528.687	2.08297	2440.42	-400.763	4495.78	586.509	-276.339	6051.55	1649.76	699.332	986.989	2000.34	1444.28	1805.65	2077.66	669.503	2908.5	1379.91	413.898	84.6307	1806.83	1743.42	1494.6	1016.44	585.837	638.159	1428.9	1237.96	3944.21	1291.75	5268.3	4682.12	746.086	3970.07	395.485	331.468	2386.97	821.276	1420.83	1788.85	3078.71	1871.72
152.99	1024.46	3686.19	2436.16	5845.47	5667.14	6033.45	2910.56	6311.29	3018.52	6883.46	5043.81	3627.67	5380.82	5878.85	6150.02	11306.3	7992.97	8665.04	5748.15	9205.82	6237.17	10254.4	10154.9	6161.06	6649.92	7778.62	7386.47	14849.8	9821.58	7737.31	9505.93	6394.46	8323.85	5779.82	5195	16950.1	13252.6	15914.4	23797.7	18721.1	8526.65	7894.41	8531.49	7376.9	5995.58	5041.33	6409.12	1359.74	1952.68
153.986	815.65	1002.01	309.411	1568.8	3118.14	2811.27	1090.52	1819.93	1172.04	2576.68	1396.3	1757.21	1695.37	1005.31	1790.29	2114.78	1880.06	1498.02	1649.61	2050.74	821.118	1623.68	2876.38	2653.78	2726.63	3264.18	2002.87	2391.77	1219.06	932.991	1358.63	265.657	2525.4	1558.55	1736.98	2210.45	1540.8	1816.19	2290.6	3616.7	1705.79	2262.42	2371.09	2794.95	2151.44	1749.68	2131.13	988.462	1001
154.987	794.646	1422.13	953.559	2571.4	3611.02	2849.66	1787.46	3325.79	1925.37	3564.2	2048	1977.12	3146.96	2831.02	4240.8	5911.14	4160.37	5419.35	3426.59	5354.59	3633.48	5175.67	4774.35	3829.03	3883.06	4210.6	5064.7	6991.08	5903.24	4995.57	5321.7	3394.46	4372.89	3204.25	3195.9	7940.92	7615.14	9317.17	12798.6	10121.2	5548.83	4513.52	4117.8	4233.58	3169.98	3350.35	4147.18	1195.67	1046.11
155.057	567.167	1358.65	526.248	2195.49	3345.05	3667.56	2125.24	3034.46	1672.31	1141.81	2091.52	1792.4	1659.57	2314.7	2767.34	1434.89	2100.65	1749.01	956.381	1193.09	1278.15	2741.26	2720.4	3311.05	2237.15	3344.11	2611.35	1870.68	2059.88	1484.6	2131.43	1108.82	1251.28	1187.17	1400.17	4739.82	2741.55	2789.25	4397.09	6113.74	2138.11	3410.36	2277.93	2604.66	2470.76	1507.37	1900.37	303.242	878.811
155.987	657.537	799.1	380.092	1748.12	1775.3	1514.53	739.21	1679.63	936.023	2151.47	1272.49	1090.08	783.925	1039.51	1569.49	1598.77	1332.22	1139.56	412.479	1654.8	614.57	1503.65	2177.91	1251.43	1716.46	1987.29	1421.42	2566.03	1632.95	935.77	1395.45	385.861	1977.93	1014.8	1125.06	2396.93	2755	2358.99	2868.48	3887.58	1384.63	2007.92	1902.69	2346.78	1742.28	1224.39	2104.74	634.18	1016.62
156.985	-714.89	5226.23	1424.78	5662.05	6690.61	5923.46	1730.59	8654.68	2018.03	8035.46	3347.09	1516	5220.64	3400.46	5344.28	8866.34	5116.08	5326.09	1836.23	8510.34	2618.82	7489.75	8101.78	3613.14	5206.75	5433.91	4083.66	13015.9	6379.59	3807.46	4955.61	1757.89	7964.67	2644.04	3829.74	9597.67	10644.4	8094.57	12648.6	9864.05	4630.48	2920.02	4887.08	3881.7	2928.19	3190.01	3482.34	-288.939	883.012
157.037	2277.98	4102.15	2593.13	8578.62	9352.96	9456.6	6802.66	9292.78	5806.23	10420.3	8278.08	6261.44	8538.31	8539.74	9275.64	14181.9	10318	13704.6	9559.98	13122.9	9904.17	12491.8	12635.7	9083.75	11861.9	11345	10985.5	15697.9	17353.6	12755.3	15034.5	11520.6	9872.09	7855.95	8539.13	20927.7	19683.7	25103.8	32898.2	28500.2	17026.5	15628.8	15965	15500.5	9462.02	9915.15	11101	2439.01	3741.09
158.156	7132.6	6432.4	5878	6973.7	6339.65	5774.54	6392.48	6062.31	4717.71	6238.26	4889.96	6456.72	4725.42	5106.81	4666.57	4924.04	6771.27	5499.62	4507.98	5578.35	4333.88	4792.51	3998.17	3268.57	5033.78	5349.66	4996.92	4691.77	4336	3858.14	3850.99	3815.7	4729.46	4061.34	3744.3	2880.73	3055.27	3066.93	3129	3563.93	1971.8	1091.15	3552.36	1959.77	845.138	852.001	1093.06	1726.4	1732.43
159.033	-166.386	451.495	-179.817	1461.45	1186.29	1126.94	556.351	1417.52	847.014	903.802	716.068	-82.1556	1257.46	1363.11	1866.19	1554.29	1597.48	1597.07	1134.56	1518.26	541.235	1931.61	2630.3	746.98	2363.46	1683.13	917.365	2392.72	2039.76	1714.08	1976.99	1028.69	1159.93	656.675	533.643	3545.96	4186.77	4931.04	5629.6	5742.62	2521.06	2255.93	2138.22	1548.66	1154.07	955.764	1173.59	132.959	523.375
160.993	209.265	1737.08	668.584	1123.68	997.552	1366.11	278.226	1485.93	79.1321	477.868	391.582	529.973	1122.88	326.229	1788.47	1145.61	266.736	895.949	281.791	1620.52	864.37	1615.66	1988.37	1558.27	1721.19	1186.68	1001.68	2931.47	1454.17	641.148	770.142	81.2096	1551.64	397.282	571.876	3094.23	1533.61	2282.42	2627.56	2632.25	2096.46	2125.65	3044.75	2448.08	1131.09	1470.12	1413.56	229.865	352.454
166.971	14593.9	25881.2	16518.1	30248.3	39061.2	34384	17174.9	36805.9	14951.6	36888.3	27834.5	18258.8	27187.1	21631.2	25836	33926.6	23634.7	28529.7	20078.3	36756.5	16107	23661.8	25857.5	13614.2	16014.7	15597	10552.9	35567.3	21563.7	14760.1	21218.8	6280.99	24252	10410.6	11485.3	25269.3	18670.5	11776.9	14908.6	12547.2	6964.66	6191.8	7141.02	4697.89	5355.23	4881.05	4838.5	1101.72	2734.23
168.966	8702.9	12958.2	9444.23	18593	19865.5	17775	13072.6	18644	10709	13138.9	15102.8	11037.1	14043.7	13339.3	14222.9	13555.8	12465.5	13351.8	12003.9	15778.5	9938.22	12208.4	11951.6	8349.54	8136.15	8986.83	7764.22	12031.1	9758.47	8724.43	10370.3	5059.43	10468	6147.14	7810.31	12560.2	9862.54	8515.47	8742.21	9379.88	3607.84	2946.16	3703.26	1862.07	1705.97	2376.09	2651.9	781.375	1432.05
168.986	189.667	1875.03	336.366	2669.3	3157.23	3091.78	655.113	2952.43	-322.197	2715.55	1005.2	962.268	1909.78	1504.24	2304.45	2802.76	1669.2	2537.41	791.877	3595.16	1132.26	2342.46	2645.56	2284.7	1974.05	1711.39	447.308	4064.65	2230.46	1243.2	2024.31	-524.324	2518.73	637.435	2407.07	3372.53	3042.89	2385.07	3729.58	3721.3	2150.27	2408.44	1870.01	1807.92	1154.12	1650.97	1505.67	241.18	719.879
170.965	5577.93	9008.81	6822.54	12854.5	13342.1	13615.5	8562.42	13119	7417.29	9208.51	10068	6654.07	8518.61	7854.8	9653.68	9933.08	9476.88	9232.38	8312.87	10170.8	6179.02	8409.64	7939.72	4282.25	5365.16	6527.52	4643.75	8874.19	7002.9	5869.02	7132.29	2838.35	6954.3	3915.16	3813.43	7326.64	7926.83	5936.69	6687.18	5085.94	2541.33	1993.76	2663.9	1799.51	1555.28	1717.91	1226.13	825.374	1184.17
170.981	234.999	1423.74	416.83	1629.35	1571.69	841.228	878.318	1746.06	131.028	1920.77	668.696	961.81	741.024	582.57	1447.92	1614.14	696.117	1356.38	-182.145	1408.19	-22.1903	2265.36	1566	925.896	903.599	1445.28	695.043	3155.77	1398.39	770.454	1105.73	-203.295	1368.6	1015.53	628.316	2815.07	2380.17	1637.09	2692.25	2522.99	1160.92	1079.46	895.748	1207.56	869.681	640.771	1305.04	93.7631	270.116
171.052	241.231	614.187	529.06	733.518	1139.97	1485.79	347.003	1003.04	341.302	1431.01	835.398	295.709	802.498	997.897	667.77	841.397	1072.08	961.447	605.069	1401.64	971.986	1272.89	1998.12	898.072	1688.57	776.457	1233.32	1625.52	1657.74	1278.75	856.877	973.432	623.522	611.124	1299.19	3192.07	2072.21	2805.15	3652.8	4953.94	1822.27	2177.64	2513.48	2592.01	1731.1	2061.76	1951.89	325.272	819.172
172.981	20.7365	485.253	586.163	957.214	1110.86	980.475	410.775	1843.47	37.3857	1472.89	908.512	217.53	708.951	914.34	388.612	1261.13	323.116	829.714	-68.4127	1168.7	308.909	1393.59	2074.13	1005.13	1502.56	864.485	1074.27	2358.89	927.701	-201.131	997.154	-329.984	1065.01	646.595	645.729	1559.81	1404.04	1033.98	2241.61	2010.13	1316.28	516.714	1326.98	823.18	1035	1015.93	1082.73	304.963	538.825
172.99	15.1163	458.18	104.884	986.789	2110.41	1128.38	405.544	1220.68	-175.002	1440.49	667.227	95.3077	802.143	967.238	1206.56	1162	639.668	1102.49	639.95	734.886	246.75	1131.96	1640.96	1599.76	314.118	1407.03	1000.43	1518.59	146.101	499.483	774.319	191.739	1015.2	828.189	585.167	2763.57	2194.41	1457.27	2029.42	2383.26	1647.41	1663.94	1519.32	1089.74	1474.16	1366.45	1698.36	-8.02638	337.203
173.014	-387.566	1391.54	757.038	2188.55	2451.37	2582.52	1491.11	3380.41	1410.51	1648.46	2151.12	1242.49	1756.97	2793.68	2792.49	4935.16	2448.14	3860.79	1898.57	2704.67	2604.26	2842.36	4024.77	2435.34	3500.13	2109.12	3094.7	5326.26	4395.02	3719.72	4311.68	1696.46	2846.56	1948.04	2051.88	6688.85	8109	7591.91	10250.8	9548.94	5883.81	5067.48	5558.43	4766.53	3608.27	3502.97	2381.23	736.7	1448.73
180.985	590.161	1334.75	1125.7	2488.15	3420.83	1533.36	962.494	1581.68	697.969	1868.92	1528.03	1836.22	1527.35	1712.56	1763.04	2331.34	1453.19	2017.79	1224.6	2500.09	320.28	2677.14	3167.14	1591.27	1873.89	1811.07	1766.96	4692.17	1600.87	710.598	2191.58	-274.457	2303.33	790.76	1724.52	5458.25	2899.57	1582.49	3033.16	3696.32	1583.55	1860.85	1978.05	1523.42	1486.31	1799.03	1968.55	136.75	691.554
183.991	648.665	809.143	113.879	1085.32	2128.33	1172.83	258.982	1522.18	402.91	1390.45	577.617	767.227	1252.9	1589.09	1584.48	1621.73	2046.87	1744.53	1740.36	1647.56	1219.33	2075.36	1133.96	1237.92	969.149	1184.85	892.957	851.478	2148.56	1368.47	1294.63	1734.87	2810.18	2110.55	1843.91	2062.46	1596.59	1783.63	2127.68	2223.6	1728.47	1331.95	3372.18	3047.95	1808.24	1227.76	979.775	268.35	1043.99
185.068	74.9591	460.211	187.904	1292.8	1141.16	1115.4	653.914	1443.98	627.796	673.741	617.402	726.196	1037.69	857.552	1149.92	954.32	762.232	714.403	154.289	1135.46	366.711	783.772	1298.82	1441.39	2121.6	1290.1	1113.73	1568.93	1483.16	828.182	1231.74	335.925	986.762	740.679	1439.64	3177.56	1757.49	2122.26	3925.08	5399.1	2151.5	3286.03	2575.17	2207.64	2140.03	1713.81	2378.81	37.2587	620.132
187.009	-369.788	595.739	110.872	827.264	1186.37	620.504	-85.1554	1615.35	-108.177	668.15	255.722	-11.668	1230.11	365.523	1406.44	296.45	520.879	311.764	-364.693	1354.4	753.449	480.847	1437.93	712.526	895.263	1202.29	672.214	1528.48	87.2773	474.082	412.74	-277.874	850.036	131.893	362.742	2387.43	1567.65	1406.4	2158.88	1851.71	1165.39	1595.14	1411.8	1540.54	1141.74	802.055	1225.63	315.583	245.162
187.028	-351.517	754.452	-296.945	-78.816	924.974	645.581	-117.159	448.974	-124.822	168.431	199.746	-728.15	428.906	4.22537	805.734	407.315	218.762	141.436	-53.7492	1421.64	549.438	930.619	1004.24	1034.89	395.216	775.974	489.943	1266	209.935	18.0044	-272.104	-125.94	452.847	-48.6005	179.462	1355.95	975.032	887.017	1515.59	2476.05	1026.71	876.07	1169.02	1284.8	951.793	911.524	643.738	-20.7165	475.159
188.987	733.629	1371.79	1139.97	2114.8	1488.71	2175.84	427.589	1824.07	1383.18	2501.44	1887.74	1980.83	2110.13	1563.35	2489.17	3141	2454.59	3824.76	2228.14	3008.93	2243.76	3458.3	2785.09	2178.65	2140.46	2854.89	2511.8	4387.52	3235.18	2834.21	3606.18	2368.64	2269.17	2197.56	1956.31	6240.48	5291.26	6236.19	8658.96	7859.95	4089.65	3652.01	3510.6	3477.21	2520.2	2602.83	2581.53	678.833	891.842
189.06	85.7437	276.681	338.397	687.037	1084.67	1071.09	497.141	627.98	727.646	437.21	267.981	248.92	516.205	387.485	936.872	225.404	203.975	529.824	-344.098	981.953	643.646	604.171	982.636	1577.36	930.582	1481.63	898.019	949.984	526.335	362.675	264.735	253.187	481.235	374.889	726.288	2386.44	1638.28	1545.58	2541.3	3577.2	1263.06	1079.03	1093.37	1605.42	960.851	451.749	888.391	108.86	468.338
195	107.664	1075.41	722.173	2297.13	3004.37	1850.13	1008.33	2032.17	597.418	1422.14	1440.74	877.234	1499.42	1059.17	1546.32	1779.25	1053.42	1371.53	563.053	2038.3	979.459	1958.8	3533.92	1993.82	2393.29	2383.58	1853.93	2344	1576.76	738.976	660.624	-116.928	1982.95	846.85	694.721	4069.27	1710.78	1765.19	3552.27	3601.36	1372.65	1951.68	1348.69	996.269	1371.73	1449.7	1313.62	116.322	355.23
196.981	450.693	2247.4	1421.59	5089.68	5902.44	4874.82	1505.17	5271.98	1948.26	5912.46	3843.63	3069.73	4739.62	4205.26	7010.67	10031.1	6508.34	9062.2	5588.19	9442.11	6441.75	8176.43	8890.52	5226.86	7183.69	7107.19	7822.1	12022.4	10922.2	7094.3	10398.3	7006.4	6554.85	4509.08	4320.2	14195.2	15163.5	18118.3	21056.9	20236	11957.8	10187.4	10525.5	9364.78	5925.33	5980.48	7842.44	1955.93	2918.06
197.04	2813.68	11554.2	5314.21	8569.88	10857	9033.01	1005.25	9178.83	1368.91	7379.82	2807.28	2425.43	4210.67	3960.95	3660.25	5123.77	1914.69	5985.41	2545.88	6661.22	1116.98	2561.87	3971.08	499.329	762.831	5299.19	1161.29	4788.52	1322.95	1262.67	2324.86	-80.8463	2975.42	800.321	134.085	1796.31	908.058	147.125	1075.57	205.259	1337.96	782.682	1312.84	647.089	239.1	674.828	594.068	-52.6403	142.213
197.067	-386.316	3530.96	2607.47	6466.27	5715.24	4214.71	5332.02	5815.6	5055.88	1956.74	2472.05	3462.95	4785.04	4710.47	4778.53	3930.63	4074.89	4010.07	4018.71	6366.43	8567.75	6136.07	3184.17	3608.76	4008.64	6132.04	5026.02	2743.62	8105.62	5086.06	5152.43	5717.41	5877.13	3942.9	5028.8	5908.53	3834.35	5263.06	6408	5930.03	3344.58	3010.03	5575.69	3624.59	4546.89	4060.37	2825.29	551.168	871.489
197.983	490.168	287.622	405.319	595.077	1246.06	646.839	56.9163	1103.77	270.848	906.706	356.923	371.67	604.864	645.135	817.46	937.578	527.052	687.901	425.845	1351.78	406.098	876.494	1112.84	619.751	459.195	733.121	1150.3	1627.96	887.277	404.077	468.127	390.675	736.46	815.96	246.248	1642.12	1113.66	1548.58	2154.98	1669.4	828.51	801.353	996.293	463.2	477.788	483.573	600.168	239.405	165.933
198.038	1422.43	4178.19	2112.16	4062.75	5483.51	2979.32	565.662	4237.69	-257.816	2771.31	1372.04	541.3	1705.54	1725	2143.92	1726.99	1159.72	1685.9	435.627	2731.43	88.0089	1938.12	960.699	348.793	1232.85	2278.37	287.387	2517.65	1320.13	513.101	1297.41	-140.613	1149.39	311.112	-744.613	1310.4	623.766	972.734	466.331	844.362	877.765	387.888	646.525	470.385	581.206	431.942	217.648	97.7003	245.005
198.977	917.262	1572.53	1835.45	2721.35	3432.82	3491.41	1234.18	3229.05	1404.9	3110.05	1790.73	1604.98	1555.65	3523.13	4923.02	4718.06	4338.23	5447.61	2759.28	6212.42	3468.87	5201.86	5429.69	3444.46	3390.08	4224.67	4511.81	7880.87	6038.32	4897.36	6574.05	3153.49	3903.52	3515.07	3397.23	8898.41	8440.17	9462.56	12914.3	11385.8	6384.85	5874.81	5286.43	5078.71	3919.42	3532.8	4335.86	1081.03	1479.15
199.981	294.306	397.559	292.024	868.899	1024.11	1272.39	239.926	849.966	485.212	1197.49	519.963	286.242	679.25	1024.82	1009.51	1035.26	1419.6	1203.96	-3.65111	1712.38	770.741	1086.49	1426.91	1016.76	1067.2	1532.79	954.13	1803.76	1441.27	1093.27	1595.69	188.044	1748.96	598.504	1124.5	1410.62	2153.25	2388.32	2649.24	2130.67	1370.29	994.635	1520.99	1057.21	387.848	1018.9	817.68	331.697	321.652
200.975	-975.814	4816.68	1099.76	6357.27	7668.29	7713.2	860.233	11560.4	1938.06	6569.26	3076.12	644.633	6097.26	2348.65	6085.56	6219.88	3798.37	5348.93	1964.38	11087.9	603.674	7114.69	8225.07	2769.99	5384.27	3421.4	2873.27	18218.4	5792.45	3532.46	6117.8	-1137.45	7821.03	2409.96	3029.9	8875.68	9988.75	8650.39	12604.3	10890.1	6351.35	4495.24	6897.27	4634.22	4691.24	5215.65	5286.75	108.909	566.924
203.004	248.756	479.332	208.189	528.625	842.224	481.929	160.257	1111.78	-158.648	891.111	271.264	390.996	297.973	-350.118	484.023	607.292	1427.54	620.964	549.568	537.877	987.308	840.726	1661.47	591.461	644.149	381.649	133.947	2368.26	771.389	301.299	736.733	-161.455	165.056	279.563	394.004	1106.77	1034.1	461.355	1348.06	1841.96	814.554	1182.4	1782.93	1489.73	920.804	828.486	1179.76	88.5549	135.726
203.024	-168.91	107.617	191.646	804.473	423.013	764.823	188.77	1115.7	-296.733	66.6723	-29.6713	-48.501	670.398	314.85	515.088	279.993	603.324	-32.7068	-377.802	662.8	359.196	393.591	1561.13	1185.8	1023.82	1350.09	827.164	1428.69	-31.0104	420.293	1199.86	-258.053	272.339	115.444	691.239	1417.67	1668.77	1383.52	2379.84	2761.8	1061.48	1398.55	2172.91	1565.68	1603.29	1295.46	1497.38	-3.5716	334.561
205.029	3157.32	15623.5	1059.81	10129.4	18457	16269.7	-380.983	15587.3	1180.02	10365.6	3062.25	1969.65	5236.15	4895.78	7326.71	9801.02	1548.87	8975.5	837.278	11095.1	455.638	3173.72	4905.16	181.638	502.015	8166.56	1149.14	8235.23	2912.24	2128.22	4053.27	-1242.98	3730.39	437.228	-467.675	3447.92	1129.53	760.142	1799.25	-91.7945	1210.15	1234.76	1308.64	1018.76	645.706	516.81	870.793	-342.268	781.835
206.999	-268.282	472.413	206.295	865.708	1412.03	1686.88	-330.473	1432.08	-281.898	1178.71	90.4183	509.446	1548.6	353.64	618.045	1081.39	563.418	190.055	732.161	970.193	122.486	1773.8	1828.93	608.254	982.692	1540.96	575.418	3224.24	800.893	169.886	1109.43	-185.92	988.543	85.7597	457.172	2150.43	1414.78	863.73	1281.68	2215.19	1326.5	772.375	2017.59	1108.85	1261.55	1039.56	1270.02	204.435	149.577
213.045	-651.46	3285.82	2048.56	5572.56	7124.47	5227.63	4353.45	5498.19	4146.74	3128.3	3236.57	2887.39	4303.54	4306.25	5399.4	4448.56	4993.55	4565.09	3283.26	5325.54	4750.94	4186.06	2660.5	4251.24	3328.02	3354.14	2713	3496.28	5476.82	3890.98	3032.71	2147.82	5990.37	4493.48	5673.17	4647.25	3549.91	4050.03	5299.27	5151.9	4296.16	3402.15	8534.01	5013.08	3569.6	4221.64	3478.28	-114.338	752.458
214.034	439.183	2230.59	904.032	2141.25	2081.69	2508.38	32.4921	1913.66	130.546	1441.45	813.858	803.304	513.555	520.823	1351.59	1266.84	653.988	1619.29	52.9216	1862.2	-49.6044	1096.62	829.542	468.136	-135.205	882.021	7.49886	1740.72	485.327	838.987	646.331	-79.7846	870.464	175.204	-68.1616	668.226	244.022	457.568	1130.07	30.2626	366.572	302.09	647.305	296.391	341.639	175.126	213.982	71.1107	206.319
214.991	151.187	1087.83	835.635	574.62	806.135	426.498	-166.356	644.993	-498.313	1364.33	-137.59	272.819	590.506	-185.941	1326.25	316.613	300.429	389.251	-205.963	1779.38	-431.925	1705.77	929.837	320.349	692.235	821.82	912.479	2525.91	731.348	380.404	303.475	-1025.95	1747.15	810.134	-75.9827	2003	994.283	1470.12	1779.65	1980.23	1808.01	1522.51	1568.76	1093.87	1252.53	1075.69	1596.64	109.146	450.704
219.086	3850.35	4726.87	4291.32	3057.73	2421.2	2893.38	1282.94	2612.98	1444.29	2453.41	130.322	1252.54	1638.01	1149.6	1672.87	1174.53	1135.52	1209.35	270.107	1293.72	1177.31	1477.07	1126.74	817.658	750.093	715.888	719.15	1874.38	1008.46	833.278	811.688	528.695	884.27	742.468	435.116	650.249	1183.27	575.733	674.083	942.871	390.521	412.166	705.561	446.933	190.755	208.772	411.1	90.5694	301.396
225.012	-45.0856	683.476	-15.8932	740.117	408.951	581.341	218.773	508.341	81.9035	707.319	402.474	662.211	458.374	588.214	790.733	642.557	765.475	488.485	-88.2681	694.52	134.456	1032.97	842.428	265.232	660.294	679.182	597.439	1131.93	724.032	310.773	328.278	-107.374	1017.64	543.164	719.253	1455.02	782.783	570.504	1232.22	1568.24	911.909	1170.82	1166.07	1185.64	853.79	1004.22	727.621	5.49369	271.963
239.024	-243.869	470.082	489.655	761.959	525.742	702.742	308.943	705.094	802.609	489.114	-0.49917	780.869	914.12	383.112	1126.3	301.633	917.567	749.359	59.2697	926.933	227.04	653.691	555.284	358.786	615.119	661.031	390.023	1219.94	471.417	236.13	817.984	181.791	972.494	235.159	356.202	983.377	704.167	842.423	1032.09	636.573	986.248	772.168	1196.44	304.97	701.932	602.577	993.947	243.473	136.946
[truncated: 83 more columns]

## Sheet: subject B
m/z time	10	10	10	10	10	10	11	11	11	11	12	12	12	12	12	12	13	13	13	13	13	13	14	14	14	14	15	15	15	15	15	15	16	16	16	17	17	17	19	19	19	19	19	20	20	20	20	20	20
59.0558	1610.93	1180.7	1399.48	-102.856	1899.16	2244.23	1638.9	1583.36	870.074	2447.49	2102.53	1346.91	947.846	2231.83	1665.41	1062.07	1502.86	220.936	718.299	183.336	2270.46	1340.5	2238.86	1034.83	1182.27	2230.59	661.814	721.963	1845.46	1433.18	726.34	1454.07	552.979	1375.77	2562.9	1427.69	1475.37	1790.21	128.674	700.242	236.645	208.558	367.833	859.647	646.305	1188.72	331.31	459.824	1027.85
68.9873	8541.27	9751.76	9401.05	9954.22	10361	9281.61	5930.01	4808.69	5445.23	5606.48	3118.12	5711.96	3791.59	3571.38	3643.1	4839.18	2331.8	4920.08	5842.8	6227.65	4606.01	6834.89	5150.6	5333.42	5760.65	5823.45	4344.98	4673.99	4754.86	2435.35	4659.3	2936.92	4447.37	5035.98	5705.32	625.631	1675.51	2775.78	-125.391	1234.89	1345.4	-50.702	265.089	422.85	134.846	1051.92	177.76	317.028	405.653
72.9424	11921.3	9795.63	10459	11516.1	10401.4	11982.8	10692.6	7881.02	8260.02	8423.91	11707.2	10161.7	9274.83	7551.88	9986.07	7319.59	8634.44	7929.01	8209.46	7590.1	7447.02	7784.97	6328.59	6663.33	8600.82	6806.49	6561.83	7719.92	6581.02	7469.77	6743.17	7292.39	6663.33	7397.58	12724.8	6690.55	8546.83	6483.56	-10.4014	1677.36	1547.72	-53.3836	413.203	497.15	98.6243	1440.22	242.717	111.856	342.325
82.9848	2386.44	3070.71	2164.08	2091.11	2252.05	1374.6	6665.81	4486.66	4174.65	3511.59	8396.34	6819.05	5626.53	5521.3	5181.79	4563.94	1974.42	2304.06	1483.34	2417.57	1246.74	1353.46	2055.54	1465.22	2604.05	1764.37	1984.27	2291.35	1869.83	1810.43	1247.98	1565.96	3208.87	2185.73	3343.37	4576.96	4626.13	3876.86	-195.02	775.563	614.796	-0.713153	300.236	444.383	-1.45542	976.042	334.694	-4.50575	363.56
83.0022	1862.17	3187.2	3460.92	3117.78	4308.23	4512.86	8181.54	6862.44	6788.66	8127.66	10061.1	5929.12	9513.15	9112.76	9456.85	6166.34	3793.6	1784.25	3114.44	4907.16	3620.5	2613.7	2974.44	3592.25	4166.64	2586.72	4945.34	4702.28	4388.75	4211.26	7479.99	5014.05	4272.36	3247.86	4403.36	8261.91	6009.28	4876.95	-38.4589	2215.27	1869.63	323.538	745.906	1061.67	-60.0343	1783.17	263.253	285.276	1081.01
83.0381	7683.51	6745.25	7287.98	8130.22	8342.86	6727.92	8461.9	7785.28	7167.64	6159.22	7285.68	7313.42	6834.64	6572.51	6339.99	6208.86	5375.83	5938.27	5015.27	6766.43	5467.84	5605.5	5941.38	5340.68	6062.23	5029.21	5648.07	4940.58	3883.86	4613.48	5461.06	4896.5	5660.4	4801.44	4841.54	4660.14	5232.41	4840.85	111.562	2360.52	2855.08	231.129	1189.25	1141.31	178.243	2262.01	286.508	469.813	1018.76
83.9638	8379.82	8826.26	11123.1	10572.4	9798.95	8423.2	591.876	1254.98	707.12	1501.33	1401.23	817.581	2545.48	1004.28	711.734	894.052	1365.62	1564.23	2287.91	2492.42	2459.77	2478.01	1422.18	788.424	1110.46	1877.79	1031.31	1000.2	1851.13	1720.91	1624.81	1991.7	2301.01	2185.26	2963.61	322.078	776.297	892.868	385.881	3911.37	5027.25	632.073	2334.09	1680.73	70.9873	2335.03	737.214	344.553	1368.65
84.9309	19124.6	18715.5	13768.6	14915.4	15314.7	18093.3	23973.3	19760.2	19972.3	18232.3	19421	17877.2	17453.7	13087.6	17379.6	12920.4	16138.2	12533.1	15409.3	17019.9	14484	13861.5	13657.1	10601.8	17689.3	13206.3	14303.1	17896.4	10893.6	14362.5	16004.9	16921.1	11517.7	10921.9	25275.4	13897.7	14896.1	10146.3	131.781	9833.13	7467.19	749.645	4096.15	5788.5	88.2939	9898.61	2296.04	1195.12	4448.88
85.9625	7913.95	7836.48	8902.54	8415.84	8306.82	6925.81	1099.93	1026.21	712.049	998.212	1267.51	443.42	1302.36	745.986	525.729	866.197	2108.06	932.23	2322.97	2084.89	1997.1	1842.9	1607.37	964.241	1797.71	1632.35	504.405	1786.31	535.538	1190.39	1587.91	1033.45	995.316	1383.77	2430.09	433.477	300.532	654.529	572.278	3095.87	4676.88	792.329	1975.85	1774.38	-28.0804	1905.47	594.891	463.761	1750.12
86.9966	8775.53	8536.87	10786.5	10841.1	12018.3	12065.2	9134.57	8503.22	10179.4	11203.9	6605.33	9382.59	7916.35	7321.91	9428.23	7789.88	6595.19	9632.68	9293.31	9381.92	8950.3	10641.7	8109.65	5717.96	8686.69	7986.31	8323.51	6046.15	6361.07	6993.01	8462.38	7375.7	6336.35	7850.39	7549.17	4178.77	5139.79	5973.59	1586.11	7105	9280.11	2034.1	4173.43	4572.22	747.156	6849.18	1938.09	1020.25	3564.92
89.9433	46978.2	38894.3	38030.7	41238.5	38574.3	43469.6	42040.9	38682.3	38253.6	36813.7	44498.2	36593.5	38589.4	32945.1	46029.2	32709.3	41660.6	32516.1	33721	34515.7	34602.8	30866.9	28998.9	29573.5	33034.8	30083	34415.3	42297.7	30320.7	30110.5	32818.2	32521.1	30694.7	29991.5	56315.3	34122.6	40207.8	27825.3	5873.9	29004.3	23072.6	8287.54	17524.3	19040.3	2296.51	23686.3	9544.68	4474.79	14325.7
90.9508	8169.82	7736.32	6979.29	7490.15	6111.31	8613.78	6740.9	5815.03	6048.86	5320.27	7788.25	6152.35	6783.58	5019.94	6947.76	5522.26	7733.94	5555.76	5806.26	7329.48	6130.47	5060.14	5463.16	5123.05	6341.84	4795.95	6233.36	6700.68	5672.43	5729.61	5564.45	5027.1	5726.78	5718.87	8632.85	5842.41	7244.19	5826.56	951.917	3656.3	3997.32	1273.53	2267.6	3023.56	332.847	4226.52	1785.47	798.974	2074.93
97.0167	5742.18	5997.13	6839.49	5825.16	5857.62	7355.82	28365.6	25826.1	27152.5	24045.8	41184.7	20113.7	27481.8	31249.6	33038.6	25327.4	9121.13	8632.18	9649.68	12039.8	9335.53	8106.5	9714.06	9133.86	12411.3	9138.35	18537.3	15876	10548.7	13221.9	18949.6	14124.1	10022.2	7811.59	8534.33	28032.1	23667.3	20619.4	903.052	2875.09	3817.23	1045.9	1802.68	4301.27	527.532	5285.89	1980.09	1718.19	3446.82
98.018	1183.68	1341.35	1393.37	1120.96	1315.01	1397.72	5172.37	5001.74	5227.27	4079.65	6675.9	3642.19	5514.59	5224.77	5386.2	4513.4	1984.68	1247.93	2223.52	2297.46	1989.85	1688.84	2236.58	1492.25	1885.29	1438.69	2383.3	2740	2715.96	3502.91	3522.65	3390.66	1998.32	1518.85	1405.79	4888.57	3901.44	2898.19	-77.9845	556.812	639.874	54.4593	56.2172	758.414	154.826	909.005	446.219	248.96	611.115
98.9451	39583.4	33994.9	27083.5	31049.4	33074.9	43277.4	48037.5	47042.3	45191.9	43974.5	36035.6	39388.1	41082.6	31614.4	40417.6	27525.6	46446.5	30181.6	37476.3	37455.5	35307.1	28025.4	28808.5	22517.4	35902.5	29585.5	33688.2	39139	31036.8	33110.4	36263.8	40272.3	27980.2	32383.3	49399.7	32536.1	35182.7	21266.7	202.778	20719.1	21849	7296.29	11921.8	19631.1	1249.26	26315.9	8484.95	4669.99	14286.8
98.9783	4219.95	5184.11	3131.56	3236.43	3401.76	3850.01	7574.73	4549.23	5680.73	5692.08	12966.8	5939.85	7527.03	8388.48	8713.67	7028.72	1214.15	-100.691	341.542	3022.86	1924.91	1730.8	556.53	541.456	1203.4	-256.788	4086.68	3598.75	440.409	1724.27	3835.15	3133.57	957.445	464.258	2780.04	4399.71	3005.52	2662.63	453.558	1979.09	2210.98	444.661	185.784	1000.25	700.269	2084.59	1732.86	1189.61	1981.63
99.0325	2881.5	3470.93	3439	4028.78	4496.3	4282.38	2985.17	3053.65	3018.29	3110.12	2846.78	3821.33	2482.42	3122.66	2236.95	1528.3	2744.62	2797.06	3111.08	3032.15	3219.82	2504.41	2107.89	2156.9	3186.13	2507.98	2932.51	2667.4	2329.77	2481.03	2458.15	2157.43	2806.47	2304.01	2142.67	2186.62	3094.42	2899.72	433.15	1568.18	2123.46	602.605	973.76	1163.72	260.124	1470.02	503.503	381.746	1047.16
99.9382	5143.33	5147.09	4304.76	4192.83	6031.3	5406.91	2993.67	2483.2	3537.43	3299.13	2730.14	2943.8	3195.13	1521.37	2493.42	2283.92	2909.49	2860.49	3060.55	2845.56	2645.99	1568.55	2152.51	1717.51	2323.52	2490.19	1722.45	2552.29	2420.34	2019.1	2528.01	2152.62	2033.28	1695.67	3447.5	1554.34	2119.01	1687.78	89.4113	1610.75	2630.06	672.422	941.72	1714.07	280.901	1975.02	591.762	751.32	1516.27
100.941	28501.1	28622.5	19190.8	20797.3	25390.5	27083.5	38824.5	36682.7	32440.8	31169.5	30481.7	29344.9	30476.6	22582.8	30932.1	17742.4	35831.9	23628	28428.2	27572.8	26568.7	18984.3	22687.6	18360.7	23338.2	23235.7	25435	28583.4	22995.5	27342.3	28159.8	31718.2	22510.2	20676.9	37155.6	24367	30712.1	19352.8	132.305	14580.1	17151.5	4723.73	9456.44	17181.7	1219.81	20375.1	7261	4989.24	12770.2
101.011	1750.93	1369.82	1434.32	1088	1428.51	1804.27	3451.65	2983.91	3761.22	2554.7	4832.08	2430.88	3095.25	3754.41	3774.84	2475.87	1016.83	601.376	1441.35	1908.68	1639.59	1272.92	959.695	400.785	1423.88	654.957	2261	2440.68	1306.51	2284.84	2571.26	2217.72	2143.7	1134.78	1519.79	2876.83	2221.6	2403.56	78.7052	670.539	1290.64	278.498	681.91	1017.43	231.986	1543.41	487.525	458.618	1003.68
107.953	6787.74	6977.71	5158.91	5739.37	6091.99	7327.14	5147.71	5472.56	5287.3	5130.68	5939.15	5224.38	5582.41	4335.8	5498.25	4049.21	6765.83	4293.13	4984.4	5572.35	4315.05	3524.99	4994.3	4196.77	4711.23	4309.97	4853.09	6157.8	4733.25	4720.49	4415.25	5730.71	4915.78	4813.14	7169.33	4790.94	5129.11	3898.8	1426.77	3728.97	2874.06	2052.43	2724.41	3690.89	926.731	3771.58	1778.16	1622.92	2926.78
109.067	969.326	249.898	1327.07	539.606	1031.37	628.263	488.161	-266.252	1144.42	578.092	529.911	980.528	51.0539	836.315	673.004	550.183	-526.053	1870.64	139.787	512.741	119.719	933.071	-91.0539	629.229	1106.34	1040.31	-105.251	928.812	913.531	745.957	413.881	-91.0057	891.224	856.261	489.32	-475.08	511.916	740.194	32.4367	269.91	1256.01	257.897	299.824	1330.51	514.558	891.646	948.412	525.004	1069.72
111.032	11728.9	10653.4	10525.2	10943.2	9112.88	12070.8	33135.9	38045.5	31946	30998.4	57136.4	46787.1	48911.3	42924.4	51057.4	33819	14852	16727.2	16041	19271.7	19870.2	13058.6	16654.3	13526.3	19872.3	15520.2	20474.8	20526.9	16783.2	17420.5	22915.4	18697.9	22960.7	15579.7	17642	47026.2	45313	31926.3	931.259	4636.78	4966.65	2311.68	4707.75	5741.23	986.326	6979.42	3282.83	1985.94	5185.42
112.034	2420.25	2411.68	1797.74	3283.53	2057.03	2406.82	5688.47	6190.07	5425.35	5153.77	9494.51	7842.06	8534.56	7147.88	8396.28	6622.23	2583.58	2985.43	2977.15	3900.5	2983.65	3321.8	2208.59	2188.76	3893.52	2438.25	4038.99	3659.77	3112.16	2910.78	3614.95	3168.88	4383.46	1790.27	3014.57	8075.43	8333.04	6039.88	17.3358	1164.45	741.007	132.945	745.654	968.288	224.028	1196.35	502.725	341.209	769.986
112.971	5070.2	4783.35	4227.89	5161.3	4568.06	4785.24	4290.12	3865.47	3163.25	3998.35	5084.66	4871.22	4797.83	2355.47	3553.02	2852.34	5101.62	2865.93	4054.44	3803.06	4073.77	2899.35	2586.37	3035.49	3708.84	4229.47	4318.98	3661.25	3806.7	3487.93	3757.01	3772.27	4284.42	3275.61	5532.77	4027	5192.26	3911.18	372.822	1834.32	1533.5	705.554	1327.31	1806.69	304.663	2081.51	724.98	628.557	1617.8
112.994	11266.3	9967.93	9525.44	7947.61	7466.76	9883.18	34170.4	34798.7	33081.4	32496.5	61545.4	31876.9	39906.2	42534.7	41240.4	28385.6	14864	8325.99	12323.2	14900.4	12323.5	9993.77	11335.2	10404.3	13925.5	9482.83	23554.9	19056.2	13365.1	17300.4	23538.8	16647.7	14569.3	10931.8	12665.3	37941.8	31161.8	29004.6	1526.44	4154.25	4801.49	1100.04	2005.14	5199.5	658.668	4994.3	2939.66	2582.97	5232.48
113.029	2094.4	1915.71	2024.2	1762.37	2133.97	1844.56	6702.17	5335.91	5087.84	4373.8	8861.89	7808.4	7385.45	7494.69	7959.52	6227.12	3243	2733.27	2290.87	3674.88	2685.75	2260.38	2371.45	2568.67	3879.04	2758.26	3244.76	3438.49	2548.69	3092.55	2979.37	3471.37	3129.63	2045.14	2828.92	6141.34	6673.8	4252.68	-20.0977	908.717	731.057	133.379	666.716	1074.55	333.431	1328.33	359.17	403.068	1252.81
113.047	2224.1	2568.9	1627.39	1746.14	2232.75	2150.5	5139.64	5347.15	4999.77	5033.9	7151.99	6607.75	7003.16	5086.01	8150.04	4195.35	2081.87	2264.15	2160.56	2318.91	3056.26	2379.1	2415.6	1733.84	2675.92	2357.19	2724.47	2679.97	2379.72	1749.97	2990.89	3361.58	2245.15	2013.75	1805.55	5745.34	4462.5	4645.01	-152.03	1025.6	975.39	367.415	707.535	1134.14	218.232	1497.65	484.122	397.395	1078.99
114.952	1972.76	2053.05	1177.38	1719.06	1427.36	2046.66	2677.01	3432.17	2583.86	2472.39	5248.87	2040.85	4028.84	2588.96	3890.4	1222.94	1769.59	-623.145	950.804	488.589	537.687	198.01	239.121	-856.587	436.356	731.753	3379.96	2632.13	1323.99	2744.64	3058.21	2765.9	1833.8	231.374	2490.69	5219.84	4350.56	1990.93	-159.179	868.39	954.447	43.7114	566.175	1151.88	2227.48	1007.14	1499.74	144.568	544.611
114.988	10138.9	8365.08	8000.25	8212.66	7784.62	7517.99	6396.83	9672.67	9204.55	9330.17	17960.5	12002.1	12837.8	9673.77	11461.1	6645.5	8406.71	3609.13	6613.08	7509.24	6593.85	5008.61	3484.36	4315.62	6216.28	5087.43	6453.52	6827.49	6308.67	6776.59	5974.87	6240.66	9355.55	5613.97	8795.93	11850.4	13343.4	9584.2	-605.801	2561.51	3929.29	297.597	1692.04	4180.56	108.63	4929.44	1571.87	1217.86	3039.06
115.027	2507.03	3893.75	2951.68	1993.66	2430.69	3197.51	14505.3	16625.6	13663.5	13423.5	15341.7	13266.2	14160.3	14841.6	14686	12085.1	4565.08	4258.93	5665.73	7450.45	5816.4	5486.26	6023.86	5632.08	7712.82	4065.93	9505.01	7992.76	5458.29	5668.64	10036.1	7170.37	4216.25	3706.23	3682.98	10304	12152.9	8775.92	-49.4321	1779.62	3132.15	330.671	1405.46	3325.72	58.8355	3492.1	1367.46	1883.61	3343.86
117.059	3460.19	3851.3	3631.22	3299.73	2692.74	2536.54	1443.82	1323.13	849.763	741.049	817.391	590.64	778.672	581.198	591.348	504.303	979.452	1004.16	1120.59	1515.73	957.64	1143.46	879.055	1273.42	1108.43	1293.24	1877.33	1321.5	1250.26	1428.01	1152.23	1317.09	1596.57	1093.54	1416.04	415.129	604.944	1053.1	1889.83	1656.01	2466.96	2344.97	2087.28	2092.68	1029.65	1857.31	1569.07	1536.51	1970.08
118.067	24730.7	26786.9	23240.4	21541.5	21484.8	16375.6	4466.99	4655.34	4372.61	3519.17	4250.33	2891.65	3206.77	3886.42	3234.84	4318.51	7311.13	6714.18	8049.38	8164.18	7935.73	9817.45	5716.24	7002.54	5585.69	9182.58	10072.6	7641.79	6600.91	8555.01	9058.11	6181.61	7471.43	7320.61	6865.09	737.641	1488.98	1961.34	21998.4	24091.2	24768.3	25926.9	21012.5	17142.6	10242.9	15706.6	15999.8	16227.6	14748.8
119.031	5595.48	5361.53	4706.22	5202.82	4994.3	5491.58	4809.86	4487.25	3223.3	4607.71	4061.21	3351.64	3938.15	3317.16	4003.79	2599.52	3628.35	2720.11	3253.7	3227.49	3741.97	2990.78	2899.37	2739.74	3100.92	3365.4	2676.54	2922.58	2715.61	3761.68	3268.79	3599.41	4331.74	3780.84	4056.22	4139.78	3823.77	3359.49	1199.8	1256.06	1557.83	1022.84	1656.42	1884.97	832.792	1665.19	1205.69	1397.32	1664.81
120.966	5870.29	5998.38	4673.04	4654.55	4837.61	6703.86	6124.8	5249.48	6187.88	5124.24	6325.38	5147.1	5380.3	4394.77	5259.47	3349.89	6422.38	3022.71	4245.22	5371.05	4801.04	3506.98	3494.39	2441.54	4592.02	3602.63	4816.08	4782.52	4354.14	4630.32	5183.42	5470.98	4282.15	2671.82	6779.59	5477.57	5294.97	2925.46	509.772	2378.03	1962.73	506.01	1337.91	3063.15	614.52	2360.52	978.576	799.9	1988.32
122.944	2746.11	1987.98	2213.38	1791.18	1993.79	2911.9	5337.65	5267.29	5074.56	4170.19	6958.42	4133.54	5843.44	4543.06	6193.91	3790.77	3614.69	1401.6	1868.55	1564.63	2983.89	1652.26	1697.39	1726.67	3239.26	1942.81	3540.17	3330.3	2646.28	4153.26	3471.71	3459.08	2743.89	1865.11	3008.6	5351.35	5073.21	3518.76	415.712	500.486	995.686	583.773	598.392	1916.78	294.531	1258.41	289.212	627.897	1328.16
122.962	3061.52	2341.43	2895.77	2507.1	2628.74	3915.81	3179.77	3648.66	3616.78	2652.55	3769.17	2967.43	3375.9	2730.5	4006.5	2081.44	3907.58	2161.77	2967.75	3513.29	3127.81	2081.98	2568.03	2236.44	3364.39	2116.98	3132.79	3400.93	2323.36	2426.07	4178.84	3824.84	2854.75	1882.71	3300.04	2969.02	3354.92	2295.71	154.198	1226.27	807.724	473.184	776.333	1496.31	549.321	1390.59	988.173	476.292	1108.31
122.98	20327.5	19832	16804.6	17299.9	18550.2	18866	18878.7	20782	19121.4	20147	18189.4	18591	17645.9	13833.8	17140.5	12443.8	18212.8	15526.2	18031.7	17864.5	16575.8	15451.5	13199.9	13443.5	15152.3	14734.4	16480.8	16222.5	14675.1	15898.6	16367.3	15746.5	16512.4	14794.3	18610.1	14164.9	15447.1	13387.9	2549.86	4803.37	6727.39	3530.85	4656.65	7236.97	2070.42	7133.69	3863.84	4002.25	6128.8
124.941	1013.71	1391.18	945.114	1956.16	842.631	1206.86	3015.52	3453.38	3344.42	3035.47	4664.96	2538.64	3346.96	3209.47	3451.62	2236.91	1995.28	697.225	1421.24	1752.61	1781.91	1440.26	1496.04	947.625	2320.71	1113.26	2407.12	2729.14	1487.31	2915.04	2657.51	3021.52	1826.31	942.427	2261.42	3208.2	3395.89	2090.85	181.161	881.043	565.346	204.564	323.261	1069.03	104.418	700.28	363.731	232.285	829.987
124.978	11735.6	11598.9	10340.8	9838.74	10857.5	12505.3	12076.6	12540.5	12203.4	12776	11016.8	9854.85	10943.6	8567.3	12409.4	8179.33	11462.6	8200.44	10885.6	10323	10096	9075.26	9161.89	7873.91	9612.77	9164.8	9687.5	9707.17	9033.04	9873.83	9920.08	10506.5	9437.18	8811.91	11536.6	10305.4	11013.5	9791.42	1386.98	4380.19	3775.8	2205.81	2588.79	4317.93	1221.82	4391.73	2697.54	2350.28	3956.5
125.955	10821	9834.67	12461.4	12047.2	10879.6	11883.2	1461.38	2201.34	2227.59	2534.16	942.539	1313.22	1474	1430.19	1434.85	1407.47	2241.66	1751.71	2339.68	3520.84	3682.62	2920.6	1037.88	1615.74	2331.65	1995.44	1165.11	2112.16	1092.19	1818.14	1824.87	2804.94	2367.12	2847.31	4596.12	1295.55	1419.95	250.278	4628.63	6938.16	10421.2	4478.49	7012.17	4897.15	1630.59	5239.67	2984.77	4289.03	5644.53
125.979	2463.8	2470.94	2872.38	2807.91	2851.34	2231.07	3471.99	3014.74	2787.88	2858.09	2851.54	2138.32	2936	1773.88	2803.61	1340.23	2694.42	1269.87	1696.6	1989.35	1950.38	1753.15	1657.29	1599.65	1899.93	1891.7	1989.64	2317.52	1920.09	2082.17	2356.96	2018.19	1916.84	2118.79	2485.95	2340.76	2371.45	1659.54	184.967	635.434	1258.12	391.267	576.993	957.329	232.573	1187.81	625.871	507	735.489
126.976	9476.42	7649.16	7334.78	8014.6	8480.47	8677.71	9693.23	9606.34	10108.2	10054.7	10070.2	8998	8378.66	6745.64	9141.1	5137.14	10732	6575.85	9225.57	9074.45	7596.99	6801.02	6826.2	5144.89	7049.21	6506.56	7771.72	6722.14	6440.56	7388.81	8678.71	8115.57	7477.34	6999.65	8303.17	7811.57	8577.55	6086.64	1165.31	3244.88	3556.6	1672.88	2195.38	3507.29	1077.49	4276.52	1919.43	2047.14	3212.74
127.009	27046.1	27007.9	22618.6	22179.5	19950.4	25675.8	57210.9	61700.2	53406.7	50106.2	107779	74044.6	74992.6	64363.7	76025.4	56468.8	26603.1	23488.9	24449.1	27620.7	29531.3	20602.2	24471.9	21036.3	24356.3	23218.4	28391.6	28528	24195.9	24030.1	27746.9	25976.6	32181.1	22377.5	27428.4	69800.4	61283.6	47458.6	2918.7	6539.35	7739.71	5677.41	7965.55	9937.39	3339.08	8915.32	7519.61	7134.39	10709
127.026	13199.7	13238.9	12315.8	13396.8	13225.6	14526.2	10701.6	13019.4	10950.2	12045.1	12461.9	11302.8	11471.8	7832.73	10710.7	7020.06	9421.83	8528.03	10025.9	10680.7	10174.9	9107.02	8181.9	7905.84	9595.11	9085.83	8583.93	9534.36	8510.24	9460.98	9152.27	8903.91	10022.2	8259.32	9733.11	7017.83	7286.69	7517.22	1406.5	4133.39	4830.32	2704.37	3411.35	5529.06	2174.9	5500.58	3649.44	3983.59	5521.85
127.952	5980.68	6642.12	8317.29	7668.89	6880.73	7288.49	1217.17	1445.95	1542.3	1389.91	1026.89	939.457	1523.44	757.054	1256.61	1357.59	1574.73	1266.23	2042.53	2618.36	2390.87	2234.84	1128.22	538.104	1616.57	1330.89	908.768	1034.9	745.3	1415.6	1553.36	1982.36	1392.76	1659.94	2338.65	984.57	1600.49	413.586	2555.67	5179.6	6831.64	2694.23	4843.12	3056.84	1117.74	2723.6	1918.29	2052.06	3445.01
128.027	2852.21	2257.05	2358.83	3070.07	3236.97	3167.53	1711.35	2373.61	1940.77	1934.97	1675.65	2075.86	2428.64	2457.68	1688.22	1352.51	1976.3	1399.24	1857.69	1882	1481.14	1330.56	1834.92	1534.51	1686.43	1488.63	1398.47	1910.64	2167.33	1548.54	2491.26	2230.78	2319.08	1908.58	2230.39	1760.55	1407.04	1302.29	169.264	1146.86	1210.45	507.147	755.052	752.366	181.377	1339.4	849.243	696.896	1000.4
128.966	3866.96	2959.83	2771.16	2811.93	3312.76	3147.17	5990.45	8134.84	7509.59	6271.56	12405.7	6706.94	7941.56	7719.57	8817.48	4921.44	4350.47	2455.75	3306.79	3098.12	3069.9	2536.12	2928.61	1924.36	4120.56	3190.56	6184.77	5000.15	3781.76	4617.83	5726.95	4280.81	4482.97	2401.32	5232.55	10113.2	9199.26	6476.59	-12.7646	2423.76	1494.94	-1.06604	365.302	2182.45	9.85442	1733.53	907.493	1027.14	2018.94
129.042	4521.43	4078.55	3572.1	3283.28	3201.14	4836.03	10031.2	10140.5	9700.54	9273.13	15478.7	10837.8	11998	11153.4	12120.1	9797.79	4888.42	4417.46	5775.72	5137.34	5565.24	3082.48	4313.29	3469.01	4577.27	4333.54	7395.15	5650.26	4666.4	5800.84	7043.24	5092.1	5791.13	3195.9	4220.43	11671.6	9575	6975.47	751.864	1284.9	1746.85	1276.04	1048.79	2195.72	771.979	2199.66	1181.76	1748.8	1777.49
129.951	5680.29	6223.24	5890.95	5154.43	5565.5	5792.76	1224.49	1451.49	1624.21	1486.95	1112.04	942.026	944.105	840.619	1024.41	948.715	1729.68	937.155	1973.23	1512.18	1613.62	1439.13	910.502	536.609	1293.79	1256.09	665.399	841.883	1141.86	965.678	1421.6	1995.04	1240.88	1515.68	2542.33	869.459	1002.05	358.456	1854.52	3143.32	5256.01	2096.49	3816.83	2086.42	768.118	3008	1276.5	1408.9	2876.35
129.973	5131.88	4142.04	3190.74	3640.45	3887.57	5157.15	3715.51	4289.49	3124.63	4177.3	4098.42	3257.71	3572.04	2786.75	3726.12	2581.56	3889.54	3281.97	2927.26	3037.81	3229.19	2775.89	2958.38	2472.05	2926.26	2917.11	3288.91	3300.99	2999.64	2674.53	3045.32	2982.48	2490.32	2585.88	3793.43	3159.66	3918.94	3511.15	1507.92	1836	2086.34	1078.16	1820.06	1963.12	809.827	1477.3	1311.81	1655.18	1825.79
130.982	3142.88	3398.42	3389.15	3246.54	4305.62	4823.9	3478.69	3662.24	2716.8	2927.11	4765.3	3490.69	4393.23	2701.23	3478.49	2292	4858.4	1457.79	2888.15	3496.39	2413.26	3002.98	2534.93	1254.96	2852.27	2604.93	3775.89	3972.04	3219.95	4639.41	4170.29	3502.47	3986.64	2145.93	5725.75	4629.05	5869.55	2929.17	113.185	1873.45	2303.21	684.537	1056.55	2376.43	847.263	3023.77	811.756	1433.28	2053.34
131.032	3036.64	4179.65	3247.25	3002.88	2761.01	3953.68	7202.66	8949.39	6632.45	7500.56	13320.1	8697.96	11110.4	8603.25	10844.9	7078.22	3841.59	3886.81	2558.04	3978.12	3392.79	2448.63	2851.22	2698.81	3593.15	3219.81	4707.25	4420.15	2983.28	3512.2	3530.6	3046.15	5498.04	3493.82	4547.23	11485.1	12287.6	8101.15	260.552	1013.19	1437.96	703.321	1186.66	1553.1	757.3	1458.78	1184.73	1145.17	1583.51
136.023	16969.2	20318.4	17459	15609.5	14893.7	19302.6	15630.7	11331.4	10743.2	10542.3	36663.2	29098.5	28760.3	33478	28391.2	29512.5	21877.4	25753.4	21775.1	20726.4	23094.3	17447.3	5909.86	5897.35	5614.58	10273.2	14845.2	11743.6	11643.5	10582.8	12359.1	12259.9	16925.2	13853.7	10941.9	15468.4	13547	13997.9	22374.4	12619.6	16417.8	20381.9	19681.6	33906.3	24285.7	20903.5	28578.3	29208.2	31796.7
138.976	15484.2	14527.9	10539.4	11056.4	12435.9	17246.9	17483.5	16393.7	15593.2	16074.3	15347.3	12326.5	15229.9	11539.1	16595.7	8409.72	18557.3	9365.67	12363.1	13621.5	13104.2	8248.57	10557.5	6313.89	12164.2	10227.8	14546.2	14086.7	11723.2	12823.4	14597.9	15885.6	10702.3	8279.45	19328.1	16350.2	18019.3	8820.31	1091.61	6014.03	3549.77	1525.11	3404.09	5889.35	2068.2	6367.44	2440.85	3330.26	4521.41
139.971	3064.22	3219.34	3248.05	3573.29	2565.67	4268.5	1484.27	1327.48	1422.57	1593.43	1529.26	896.143	2428.05	1393.05	2322.12	1158.78	1433.19	690.477	1099.67	1641.01	1670.69	1614.59	839.714	640.607	1631.33	1245.27	1486.33	2081.15	829.064	2412	1832.84	2225.76	1882.96	1377.95	3109.49	1727.4	2801.53	1056.18	1738.99	2173.05	3189.65	1435.12	1881.12	1657.66	1137.42	1457.49	1290.13	1670.35	1683.61
141.024	4165.12	3588.23	4010.77	3589.14	3929.3	5005.89	5597.75	3873.12	3682.52	3950.19	5539.04	3122.25	3290.72	2842.94	3525.61	1774.97	3020.31	977.261	2230.34	1897.49	2051.97	1223.29	1626.53	2426.28	1993.3	1356.79	3319.8	3221.21	1636.32	2711.69	3383.97	3089.77	2551.31	1093.05	3350.72	3383.69	3492.04	2445.66	-156.852	740.679	624.275	536.298	179.201	813.638	290.562	912.709	318.5	1127.1	1475.53
141.042	1758.01	2536.84	1806.36	1513.59	1922.7	1967.66	3920.78	3929.32	2952.91	2461.42	4991.56	3899.55	3991.49	4107.16	4464.72	2599.28	2629.31	2164.46	1901.52	1937.27	2527.49	1413.02	2208.73	1528.58	2159.96	1986.22	3127.06	2070.95	2618.71	3045.89	3021.99	2877.17	3224	1377.22	2909.38	4356.55	3924.68	3100.07	56.3223	467.345	1286.24	365.241	553.993	1378.63	436.086	779.47	298.676	916.678	954.506
142.97	5269.1	4914.37	5366.9	5020.6	5333.36	5873.95	7252.98	6380.61	5900.77	5968.15	7078.66	5395.08	6840.8	4748.15	6797.92	4391.84	6569.68	4611.95	5578.81	4937.28	4873.41	4440.53	4596.23	3858.77	5133.3	4202.71	4723.68	6844.82	5046.24	4852	6042.8	6006.64	4701.27	3859.39	6459.3	5944.21	6514.78	4593.59	1116.16	1837.4	1303.4	847.909	1073.53	2039.24	555.122	1778.56	1357.78	1227.68	2186.07
142.981	7177.64	5775.62	5147.07	5538.4	4722.71	5922.3	12466.5	12781.8	11360.3	11653	28501.3	18297.1	21224	15767.5	22081.3	12999.7	5880.43	5528.34	4997.08	7047.15	6954.6	4645.33	5519.02	4697.97	7142.5	5892.44	8248.93	8204.35	7037.15	7578.08	7562.14	6893.37	10283.8	5900.65	8843.68	19943	23451.7	15027.5	763.072	1714.51	2623.59	1003.23	1998.49	2206.12	1180.99	2428.89	2178.5	1770.13	2502.87
144.999	3236.48	3103.68	2559.8	2497.15	2489.96	3205.04	8094.96	6489.6	5144.71	5420.54	14169.6	9673.55	12318.4	8413.32	12407.4	6183.46	1573.83	1168.78	842.861	1683.69	2153.6	1197.61	-136.18	-1118.35	908.093	2559.37	3977.99	3491.25	2272.78	1993.66	1591.97	1948.51	3649.02	-418.822	3483.02	12971.4	10036.8	5365.68	-492.093	447.186	1097.42	-127.358	661.328	1920.83	273.072	1984.78	760.389	1167.5	1581.53
146.977	4682.83	3793.09	2989.18	2927.25	3461.11	3775.06	6869.21	6852.4	5609.61	5468.94	7049.12	4810.25	6063.53	4547.05	6644.44	2476.28	5525.18	2462.48	3754.73	3407.11	2677.36	2490.04	3767.14	1605.41	4131.45	2888.87	5579.42	6787.75	3838.81	4860.8	5257.43	4386.27	3179.64	2661.87	7171.09	7082.94	8155.09	4180.39	417.644	3993.44	1472.4	468.313	2121.35	3678.34	233.588	3937.27	919.206	2096.16	2950.8
149.098	7230.93	7478.6	6375.54	7287.12	6803.02	6545.41	969.81	1565.19	1595.93	811.927	931.328	1407.91	1690.02	857.102	1581.49	1199.04	1176.99	1094.36	1490.1	1277.26	1666.8	728.553	589.44	499.887	1392.38	1108.98	869.208	1302.91	197.158	1211.04	1339.41	597.049	1069.67	1237.81	388.942	396.157	719.711	1200.21	283.446	-454.413	294.911	574.803	140.683	98.243	379.258	259.962	702.433	795.892	629.989
150.976	4524.79	2965.43	2812.39	2857.23	3069.33	4269.64	10182.7	10468.9	8507.2	8026.75	16876.3	9723.96	14113.5	10616.6	13449.9	8315.09	4459.5	2757.47	4944.19	4750.32	4615.1	2785.78	4265.97	2965.03	4132.1	2923.11	4769.06	6145.96	4614.84	4502.83	5219.63	5534.82	5184	3206.76	6610.3	13991.8	12887.8	8655.31	197.038	1313.16	1211.96	665.325	1144.7	2419.71	804.569	1832.58	1322.32	1592.74	2097.6
151.025	3631.27	256.778	5762.93	2071.95	3521.33	-2097.87	22897.6	1637.27	6913.3	1511.16	8354.12	5547.33	2740.68	3403.54	6596.46	11836.3	1131.55	3916.42	226.434	8008.27	523.009	5659.62	13877.7	11311.1	6689.65	6423.83	1247.41	12690.6	-370.979	2119.92	1674.6	2115.79	2489.05	2753.93	4902.18	2435.33	2334.83	26.518	3788.38	-1415.1	823.972	3576.76	92.8648	5404.08	11459.3	1432.87	3921.78	11882.9	8948.47
152.064	3197.07	1600.34	3357.11	3020.66	2245.12	209.876	12837.4	1233.78	4904.68	1120.05	6731.03	4757.32	2315.2	4720.28	2836.8	7239.85	1754.64	3018.94	1542.62	4555	2592.91	3443.38	6339.31	5110.79	5170.64	2929.78	2921.07	7436.91	666.88	1867.31	876.474	2143.46	1573.64	1288.52	1563.88	1126.59	1140.38	188.602	2439.37	59.7097	363.667	2788.01	752.869	2834.08	7066.67	1947.12	4229.21	7505.85	5668.59
152.99	17665.1	16187.5	14873.3	12691.5	12813.7	17884.8	51941.1	49637.5	45253.7	38401.5	87469.2	67300.5	67774.6	56199.3	70487.7	46415.5	21293.8	18562.2	21281.3	24164.6	24485.4	16694.3	19203.3	16574	24613.3	19002.1	25956.7	28174.7	20981.7	21495.9	27498.3	24685.8	31123.5	20725.5	27947.7	73496.3	69235.1	43183.2	2171.08	5013.7	5036.98	3516.08	5308.02	7355.81	2603.67	6719.13	4687.81	5825.08	7395.4
153.986	2981.38	2766.41	3683.55	3248.82	2988.83	3551.22	3085.86	2808.44	2687.18	2724.82	4165.1	2883	3149.17	2995.55	3859.59	2672.36	2045.81	1527.73	1944.28	2476.98	2346.18	1721.29	1298.85	1216.97	2056.91	1430.67	1779.82	2388.41	1458.33	2058.2	2919.99	2700.03	2513.65	1570.72	2689.02	2715.69	3429.96	1950.26	903.119	1880.1	2062.19	884.751	1243.49	1597.04	627.847	1583.98	960.936	1969.38	2206.82
154.987	9566.74	8533.7	7614.31	7626.93	8280.2	8793.64	29657.5	30102.2	26997.8	22847.1	47676.7	35084.1	37658.5	29639.4	41416.6	28037	12019.4	10637.1	12443.6	13692.6	14246.8	10462.6	11915.3	10023.9	14878.7	12410.5	14851.1	16632.3	12039.7	11692.1	14374.5	13906.8	17322.2	11654.3	16224	37801.5	38230	25087.7	1255.35	1777.13	2498.52	1680.81	3476.15	4549.7	2229.87	4081.43	2441.59	3560.87	4099.73
155.057	1419.35	1065.47	2023.41	1205.24	1142.97	1356.61	6258.8	5357.52	4855.47	4695.67	6343.11	4075.02	6182.51	5842.61	6322.33	4755.97	1529.78	1471.28	1977.72	2271.64	2700.47	1712.94	1245.81	875.653	2866.45	2031.27	4308.71	2754.21	2184.05	2215.73	3692.33	2494.05	2866.2	1647.86	1766.66	6761.4	5402.88	4381.56	99.5091	294.437	548.855	201.475	80.4274	543.156	237.611	392.041	285.703	364.577	876.776
155.987	2554.16	2856.62	2880.35	2872.82	2148.7	3030.73	7469.93	6272.22	6482.03	5568.28	10549.5	7074.55	7454.73	6697.11	7807.91	5869.36	3102.7	2169.13	2987.69	3751.47	3433.06	2873.48	2648.13	2446.77	3560.7	2119.46	2860.48	3856.99	2634.24	2870.28	3507.58	3066.08	3918.25	2574.67	3625.52	7639.08	8316.74	4098.12	688.432	1652.45	1676.84	895.667	1004.54	1619.17	996.994	1723.63	1098.44	1144.82	1769.8
156.985	10965.2	9635.36	8893.02	9004.18	8561.19	10292.9	25922.9	27416.1	24091.5	21601.4	38424.3	28103.3	29897.2	22183.9	32761.8	19908.8	13007.9	9333.44	11485	14250.3	13472.8	7360.31	9070.73	7461.54	13563.9	9009.99	14507.3	14281.1	9497.38	12931.9	13034	12260.4	15126.6	8730.36	19132.2	30927.1	31345.6	14571.6	-114.847	1824.78	2243.97	177.106	2050.61	4152.2	625.913	3623.14	1821	2845.28	4643.18
157.037	21119.7	22893	21055.7	21249	19165	23482.8	74016.3	79172.2	66524	64881.4	120427	95884.9	102287	83963.2	102919	70897.7	27260.3	31344.4	33576.9	38161.4	37566.6	27975.2	30122.3	27044.7	36955	31323.5	37192.8	36667.2	31694.6	32110.6	37671.9	34286.6	47263.9	27868.4	35046.2	97558	90452.8	64696.7	3176.9	7770.9	9309.4	6083.59	10896.2	11960.6	4217.74	10557	8508.46	10495.6	11342.8
158.156	8051.54	9784.98	8402.46	8142.03	7289.97	7368.57	5463.2	6868.91	7020.06	6073.35	5702.3	5619.05	7059.57	7110.8	6421.76	6311.68	4783.38	5498.71	6312.8	5748.01	5864.27	4206.32	4714.63	4682.29	5637.02	5485.43	5699.53	5092.68	4635.59	4869.64	5698.08	5291.77	3110.96	3927.58	2933.52	4136.61	3385.01	3166.21	3579.71	409.015	4623.56	2952.47	558.743	570.315	1398.25	1518.84	3291.91	3641.31	1698.58
159.033	4226.52	3230.3	3252.9	3145.9	2936.82	3261.55	12726.2	11218.6	10501.1	10700.1	19135.2	15393.4	16876.3	13583.4	16539.7	11312.7	4133.57	4528.4	4391.85	4625.5	5253.2	4000.87	4086.35	3617.19	5816.73	4018.1	5058.56	4853.59	4061.35	5229.37	4792.56	4241.15	7465.79	3123.59	5811.54	14005	13924.5	9783.11	68.7175	461.618	1104.53	214.073	862.727	1264.94	151.63	1312.29	1079.61	914.939	1830.95
160.993	3867.16	2115.75	2412.69	2402.94	2122.24	2122.07	7799.21	4687.41	4868.92	4696.08	9927.88	6306.34	6257.47	6029.69	7431.26	4414.39	3284.63	1161.66	2087.11	2234.78	2030.07	381.313	2569.73	1351.16	2944.47	1742.6	4085.97	5252.32	1909.59	2609.97	3551.76	2919.49	2457.88	1146.91	3959.93	6884.81	6847.68	3926.91	8.86433	224.715	843.281	311.345	770.768	1972.95	1177.17	1898.69	732.27	1444.48	1705.39
166.971	28163.1	22991	17423.4	18645.4	21213.5	29379.3	24400.6	24509.1	24476.6	22115.2	18098.9	18355.7	21236.7	11490.5	22663.5	8479.06	26558.7	10152.2	16322.1	17233.4	17610.8	10288	13857.4	8418.29	15332.3	10323.5	17338.9	18184.3	14008.7	17006.6	20042.7	23350.1	11638.2	7837.86	29217.4	22078.9	19209	7710.46	445.1	5437.18	4072.39	1448.67	5299.85	7825.61	1687.99	5873.06	1950.65	4178.81	6227.06
168.966	9154.23	9475.62	6819.01	6991.19	8372.27	9530.29	9344.5	8664.39	9064.23	9800.57	8495.67	9731	7885.71	4876.2	7600.02	3918.45	8942.33	4891.94	7796	7924.77	6447.52	5687.45	6183.44	3815.51	7201	5655.9	6615.99	6575.22	5752.44	8785.9	9169.34	8553.05	5957.58	5564.31	10189.9	7485.96	7979.26	5346.31	107.111	1524.03	2167.42	1149.15	1043.64	3532.71	1560.99	2672.49	969.482	1176.85	2519.71
168.986	4755.14	3790.03	3364.91	3827.06	3359.19	4538.63	9196.38	7801.77	6454.17	6202.13	14288.6	9361.9	9752.55	9050.96	11765.6	5223.56	5167.86	2673.1	4460.3	3562.49	4351.07	1951.13	3114.48	1718.13	3807.2	2407.91	6108.45	6712.26	4178.14	5152.92	4965.34	4348.24	5055.47	3088.81	4871.35	11804.2	10394.9	6751.68	543.893	881.993	1112.3	377.471	881.249	2140.65	678.839	1262.77	938.509	1393.6	1680.06
170.965	6152.46	4697.15	5262	5148.66	5560.59	5825.68	5867.88	6400.81	6127.69	5731.19	6316.29	7051.89	5967.7	2387.99	5074.52	1870.62	7013.64	2760.81	4859.52	5349.49	4990.47	3514.64	3888.38	2474.08	5385.65	3700.95	4485.97	5596.92	3914.08	3765.17	4914.07	5164.75	4136.93	3535.4	5833.97	4678.52	5257.61	2341.82	183.423	723.376	794.421	57.1458	1107.5	1691.17	501.839	1888.11	551.279	925.805	1582.94
170.981	2321.83	1320.29	2071.17	2498.54	1307.24	2670.65	5859.6	5610.19	4804.51	2963.43	8198.4	5744.41	6479.9	5150.32	7002.94	4096.92	3427.07	1185.98	2644.52	2316.99	2100.57	1564.29	1984.77	927.789	2122.28	1038.86	2503	3551.05	2191.81	2826.34	2249.07	2893.08	2435.12	1592.26	3282.92	7489.48	6965	4091.15	-235.683	690.546	406.278	116.917	303.9	1590.99	709.168	863.404	271.215	564.1	458.997
171.052	1835.51	1273.07	1670.15	1262.52	1175.02	1752.81	7993.37	7315.54	6699.79	5506.43	16289.4	9431.64	11023.1	9863.1	11810.7	7209.91	1460.27	2070.49	2623.97	3410.01	2515.21	1602.93	2156.25	2125.49	2621.36	1778.43	3516.45	3599.69	2854.31	2770.67	3542.07	3348.7	4394.29	2212.46	2471.06	12869.5	12042.1	7562.81	399.299	385.407	1129.3	635.238	705.731	460.562	-19.3714	433.266	713.799	1027.84	1330.34
172.981	1487.12	969.169	1367.56	1002.06	608.095	2270.99	4711.39	4334.56	3914.7	3089.64	6568.3	4174.22	4238.73	4158.9	5308.07	2423.72	2746.17	841.201	1337.8	1414	1773.78	1248.67	1575.34	445.2	2079.4	1028.53	2091.69	2681.28	1382.36	1880.24	2032.27	2040.03	1816.32	814.849	2721.63	5822.02	4211.55	2541.51	-57.8422	853.747	681.892	473.312	810.586	1500.23	676.352	818.332	410.9	635.458	1498.44
172.99	671.231	1129.11	1379.91	653.236	1134.14	889.351	2611.25	1902.1	2263.03	1877.58	4012.35	2564.51	3677.07	2423.85	3632.62	1505.16	1528.71	386.416	660.495	1302.63	838.831	696.981	836.716	689.995	1014.99	383.174	2098.61	2000.14	1000.59	1196.46	1931.94	931.259	1168.57	388.024	2285.6	3589.23	4235.93	1684.96	-40.1061	497.606	621.754	140.178	538.233	890.306	213.475	848.698	189.722	549.756	1148.1
173.014	10568.8	8690.48	6870.14	8583.84	8130.54	8943.4	22982.4	24668.2	23424.1	20198.4	39973.6	30739.5	30827.5	26023.5	29882.7	21894.7	9324.8	8731.34	9832.86	10868.3	10868.7	8650.53	7753.66	6983.91	10333.9	8327.8	11543.4	9988.8	8500.06	9621.51	11020.4	10529.6	14681.6	8833.89	10553.7	27971.3	25729.6	19241	-245.712	1127.95	1939.87	1618.12	2987.41	3051.35	1275.22	3599.54	2306.66	2719.38	4075.82
180.985	2141.27	2049.47	2559.63	1400.94	1845.99	1733.46	4481.44	4164.92	3714.92	4010.1	5891.25	4028.12	5099.43	3790.9	6065.99	2681.57	3134.76	778.152	2104.31	2406.24	2115.85	1260.72	2334.03	888.284	2981.91	1669.19	3497.43	3070.2	1979.73	2345.66	2919.99	2926.04	2179.03	1509.44	3793.84	5470.02	5537.92	3185.89	83.9662	341.591	611.539	161.114	503.67	974.949	623.449	975.181	519.962	677.328	948.433
183.991	1041.11	1053.19	623.572	866.989	684.651	1136.01	1268.75	1263.27	1358.45	1359.69	2134.1	2029.93	2204.82	1326.77	1377.67	822.833	1877.5	1298.7	2111.68	2288.38	1525.7	1079.55	1187.82	1406.33	2053.93	1937.64	2047.59	2277.64	2962.02	1764.4	2037.88	2209.22	1897.16	2747.53	2967.06	3568.6	3339.29	2632.08	635.556	-15.5176	2765	222.386	586.253	898.219	1070.57	1487.8	1164.14	1076.07	862.375
185.068	1443.94	1625.09	692.038	1166.2	994.583	1299.68	8055.07	6970.75	7181.01	5407.25	19563.5	9610.93	10641.3	9808.89	13210.7	6627.17	2175.3	1604.27	1607.31	1927.53	1411.65	863.448	2054.77	1054.34	2127.1	1851.27	3786.59	2924.47	1863.5	2416.19	3497.7	2448.64	2473.45	1328.17	1535.21	14029.6	11585.8	6837.98	-149.089	360.368	487.764	151.68	252.827	869.806	99.1987	849.323	378.137	648.728	764.44
187.009	1106.59	833.296	778.015	1148.01	771.927	237.658	2693.17	1881.45	2170.95	1729.49	4129.69	1849.64	2040.4	1612.75	2214.29	1087.9	1377.26	-353.415	399.978	803.839	527.66	278.928	135.454	113.269	331.905	482.294	1325.41	1342.85	442.142	1355.53	698.776	954.23	249.802	118.42	832.596	2505.88	2330.56	943.73	55.6721	173.031	199.159	150.052	354.717	449.376	268.582	899.19	127.97	6.25343	665.074
187.028	754.175	977.478	926.991	121.423	1554.34	733.597	3768.94	2405.1	2208.23	1258.78	6136.72	3565.58	3235.89	3345.1	4152.46	2707.78	459.814	309.994	-115.969	427.986	379.624	-4.65896	-478.042	-511.248	386.409	622.077	1626.48	1486.64	541.929	1205.97	1308.45	954.055	981.379	236.109	1435.18	4036.56	2829.53	1757.83	-227.522	383.148	444.039	255.467	694.077	535.825	285.511	774.308	105.828	461.36	661.455
188.987	7318.38	6208.24	8468.39	6940.81	5411.4	6329.25	14513.1	15835.2	13631.9	13643.5	31893.1	20800.1	24946.7	17777.4	25161.2	16048.5	6724.82	6277.4	7301.62	7972.46	7805.35	6288.49	6344.57	5225.97	7423.52	6552.5	8010.85	9949.15	7419.74	7790.34	7654.44	7143.24	10659.7	7258.32	10780.5	26295.5	28205.5	17114.9	433.31	1738.43	2786.94	1458.77	2712.12	3655.9	1540.05	2452.3	2044.22	2170.07	3453.5
189.06	850.63	1007.22	607.681	565.865	1007.18	665.61	3141.9	2296.18	2627.99	2438.06	3878.68	1771.61	3427.91	4403.86	4476.99	2378.87	585.32	518.382	948.824	1854.03	567.32	698.994	1395.26	757.189	1829.08	1088.08	1375.67	2264.7	1970.61	1332.09	2553.31	1726.32	1177.48	973.615	677.184	2403.29	2156.68	1592.52	-163.64	289.144	350.452	56.9289	59.7151	445.107	118.389	560.93	92.7994	475.56	457.787
195	2000.8	1493.66	2099.11	1292.78	1276.61	1676.02	4613.59	3744.52	3906.22	3685.82	6356.37	3273.01	5067.75	3535.42	4933.5	2391.11	2268.37	1103.33	902.692	1882.7	1344.47	980.41	1554.35	651.687	2462.85	1064.73	2761.13	2142.14	1255.45	1863.25	3228.95	1333.82	1022.7	1126.52	2473.37	4772.45	4216.97	2494.5	146.886	407.618	371.919	101.392	425.731	443.504	441.757	874.409	259.355	865.243	696.103
196.981	16980	17421.8	16250.1	13791	11038.3	17084.4	53741	51588.9	47070.9	42823.3	82541.3	67236.1	70398.9	57643.3	73471.9	46179.7	19666.5	20328.5	20460	23791.1	24601.3	17371.9	20827.7	17607.5	25263.1	19248.1	27441.7	28855.4	22584.3	25041.2	26392.3	25955.6	30876.2	19422.3	28958	75594.8	71793.1	45220.5	2058.11	5233.85	5780.23	3965.79	5967.95	8872.14	3763.18	7156.88	5234.99	6422.18	9498.59
197.04	22740.3	13465.8	15603	15713.1	14808.8	17957.4	4997.52	7896.59	9263.98	5175.51	2005.49	3903.84	5115.52	2385.39	5465.13	817.239	1564.26	-236.266	1249.29	2704.71	3310.98	1038.98	4414.1	1643.18	1923.22	2274.16	291.463	1343.95	1026.8	1091.84	2137.1	2350.95	-197.87	630.976	3847.81	1480.09	2504.88	1250.16	-407.299	989.544	648.809	-127.417	599.735	974.913	7.1479	1224.1	106.632	627.541	649.305
197.067	2720.28	2319.06	2308.88	2172.43	3142.22	1402.22	8169.26	7910.54	9609.36	7407.33	5203.93	6671.09	6209.41	7639.24	8238.91	8165.41	3142.6	7224.51	7035.45	9277.21	7694.2	3849.31	6028.07	5328.43	7254.94	8646.86	10964	8123.56	7857.91	5527.48	7606.49	7562.28	6959.5	6357.17	5656.27	9492.32	9043.91	9235.19	189.762	-492.642	3817.19	332.379	2498.94	2310.03	1322.53	2712.17	714.675	2961.54	5199.16
197.983	1809.2	1435.82	1436.86	1660.52	1243.48	1501.36	3836.54	4179.24	3085.14	2985.49	5075.57	4316.27	4723.11	3435.48	5172.16	3281.17	1740.29	874.955	1613.71	1465.08	1047.01	1223.34	1839.68	1448.79	2058.29	1371.14	1785.39	2160.09	1683.87	2426.33	1890.75	1769.98	1968.49	1129.88	2132.02	4912.5	4581.53	2704.62	219.127	602.55	856.025	232.847	467.591	956.657	533.806	1026.21	315.15	615.593	1129.89
198.038	10661.3	5896.61	7554.42	5079.55	6866.31	7079.42	3583.81	3697.29	4229.27	3286.57	390.425	1611.21	1981.91	925.733	2232.48	753.335	700.365	-148.387	677.054	1495.43	1254.78	1229.41	2088.1	660.775	1606.07	1149.12	346.075	1229.92	-24.1817	598.181	721.328	1702.32	386.156	-86.5741	2324.37	970.593	2028.42	190.127	-252.084	436.277	568.173	-4.80724	344.846	887.229	185.542	680.909	112.941	304.26	523.158
198.977	10576.6	10336	9462.99	8050.68	8083.26	10591.8	30897.3	31538.1	27395.7	25114.2	49650.7	36401.3	41504.1	34688.2	41253.8	26737.7	11358.9	11806.7	13727.5	14463.8	15418.1	9233.51	11989.1	10597.3	13611.9	11473.2	15093.4	16784.4	12930.5	13596.6	16128.6	15680.1	19070.1	10975.3	17090.9	43059.6	43420.8	26591.5	989.156	2967.54	2511.29	2209.07	3692.89	4879.09	1354.43	5330.93	2838.44	3303.4	5369.7
199.981	2212.69	2524.01	1813.15	2180.57	1180.58	2353.97	5817.56	5347.23	4304.66	4687.24	7430.74	6710.99	6833.13	5093.07	6509.41	4274.16	2481.17	1670.27	2027.03	2288.87	3089.6	1664.06	1751.55	1757.7	2084.71	1957.5	2390.89	3504.37	3227.75	2748.83	3059.83	2875.02	4042.02	1807.1	3579.78	7398	6893.93	5255.46	297.244	871.408	455.158	847.264	847.36	1611.85	655.569	800.16	634.641	856.467	1269.1
200.975	14569.2	11860.6	12845.6	8615.94	9950.68	10225.6	32687.3	27757.9	26200	24590	36839.6	28275	32706.7	24503.9	33116	20659.9	10781.5	5070.12	12767.5	15936.3	13346.6	7240.72	10013	6611.4	13200.6	8479.66	14675.3	16016.6	11597.2	12715.1	15183.5	16421.7	12919.1	7886.22	20650.7	35649.6	30959.3	16901.7	-194.413	1970.37	3466.43	709.342	4078.42	5650.75	1614.58	4876.85	2655.14	3878.05	7855.58
203.004	1711.8	687.587	1266.44	751.307	995.419	876.436	3110.33	2322.97	1958.36	2027.28	6294.16	3127.01	3849.96	4269.18	4881.37	2237.27	1069.85	30.2117	945.928	627.842	1145.14	595.555	639.369	224.55	1329.15	915.101	1757.31	1715.07	1345.35	1489.01	1990.58	834.977	1056.63	919.205	2700.85	4947.55	5547.06	2622.28	-35.4786	306.166	638.301	86.4711	264.272	889.129	194.185	928.072	349.455	379.726	814.393
203.024	739.159	1566.17	920.905	899.777	799.954	1318.63	3473.64	3175.81	2600.71	2381.34	3899.81	2092.69	3047.27	3572.02	3592.88	1810.42	520.713	12.2019	473.888	790.324	1310.16	925.164	745.645	449.091	1511.67	560.618	2174.04	2030.73	764.768	1561.08	1909.26	1903.5	981.386	-21.9807	1244.16	2920.12	3342.06	1067.6	-20.5709	147.767	584.028	179.145	244.555	635.645	-52.0456	768.371	344.078	649.456	965.429
205.029	42295.6	21889.3	26901.5	22978.2	26804.2	22267.7	5867.87	9249.9	10609.4	5805.43	3243.74	2876.77	6449.94	2265.47	8086.6	749.971	4250.63	-562.228	2499.65	3086.59	1472.26	1458.68	4201.03	832.206	3357.07	3085.06	1575.31	1621.16	-311.06	1716.94	2184.07	3174.73	-127.719	377.942	6536.47	2431.37	4122.29	-624.856	-424.483	1459.56	665.739	-114.894	372.439	1634.74	133.164	1721.46	500.899	515.094	532.691
206.999	1919.37	1270.61	1150.21	822.195	1142.31	551.155	3943.18	1934.18	2839.05	1557.49	4090.2	2352.13	2879.55	2103.02	3457.26	1957.56	883.126	-371.807	636.564	1193.04	1070.92	-309.475	679.721	-16.4403	1027.36	1118.81	2198.44	1901.35	1382.77	1790.8	1744.67	1808.17	1320.94	860.38	2531.25	3613.64	3062.66	1292.64	-365.794	623.917	931.097	235.264	929.279	623.154	338.787	380.843	19.5757	746.642	898.189
213.045	3811.35	3693.09	1017.65	2271.21	2037.09	2116.2	5780.02	8668.47	7276.93	6496.33	6931.04	4691.5	6751.34	6679.63	6267.38	5363.78	5950.03	6103.33	5630.52	6190.22	5976.5	2031.2	3741.82	2780.88	6948.09	6193.59	8610.33	6737.27	4118.77	4757.9	6999.9	5053.72	6343.15	5763.48	8380.25	10443.6	9317.05	6732.88	-667.445	-202.888	2805.34	870.671	1723.52	2587.91	1735.28	2730.92	2174.56	1899.81	4568.4
214.034	4049.85	3120.13	3591.18	2638.45	3130.2	2842.51	1700.52	1000.08	1594.85	536.027	1562.97	1307.6	1138.18	1212.32	1052.38	1078.32	627.011	108.359	247.077	799.932	345.293	89.7249	842.197	682.013	1167.2	261.063	621.752	1058.08	428.081	172.887	1039.14	1084.6	97.0268	137.678	1989.53	319.32	966.232	262.639	-158.027	470.005	152.241	48.8155	319.334	414.76	226.471	799.382	261.814	858.097	218.425
214.991	2214.02	1548.19	1262.25	1688.07	1247.89	1114.36	3980.03	2796.11	3129.7	2384.69	5312.02	2936.87	3566.84	3202.48	4327.25	2018.47	1735.8	37.6099	669.517	1407.11	711.388	905.711	964.023	40.886	1304.11	1099.17	2219.28	2701.4	1242.29	2235.9	1706.83	1790.4	1183.36	295.975	2681.82	4845.5	3564.53	2413.12	383.604	723.371	690.55	124.978	600.933	1458.62	637.792	813.063	257.936	1145.58	1020.35
219.086	507.094	723.892	311.126	348.44	1025.38	-22.1737	1090.13	1014.76	1081.47	826.648	861.863	679.912	735.507	992.031	613.161	460.854	366.785	706.368	378.552	347.442	409.241	415.803	502.314	369.712	829.685	242.232	878.446	1150.99	454.493	379.088	474.362	479.08	299.428	275.045	1375.4	1078.26	1122.79	169.998	20.8632	158.418	181.17	38.5479	136.987	296.898	160.95	828.996	166.212	-20.3191	360.37
225.012	1076.43	809.238	544.662	723.68	601.802	363.812	3199.66	2445.95	2091.79	1982.66	6088.01	2658.15	3559.83	3484.86	4028.63	2222.16	1229.48	1015.78	584.697	1129.21	833.481	545.151	1045.93	883.393	1511.15	812.551	1505.85	1789.28	885.959	1184.22	1484.74	1527.22	1294.86	471.39	1072.2	4805.57	3904.76	2206.9	27.1769	178.844	87.71	128.406	-53.1946	561.353	178.4	424.865	394.405	209.44	641.446
239.024	1294.46	1054.57	1101.03	635.76	541.107	847.937	3205.45	2165.26	2240.92	2067.18	5629.14	3342.36	3288.44	2945.09	4501.06	2862.47	798.371	740.769	772.087	1019.72	857.25	877.737	1037.23	1024.97	833.71	482.954	1331.63	1440.54	792.161	686.584	952.178	883.222	1178.86	868.894	1711.74	4238.44	3549.11	2033.15	-106.378	600.846	343.925	134.885	506.319	591.396	187.094	572.385	661.61	375.163	858.836
[truncated: 71 more columns]

## Sheet: subject C
m/z time	10	10	10	10	10	10	11	11	11	11	11	11	12	12	12	12	12	12	13	13	13	13	13	14	14	14	14	14	14	15	15	15	15	15	15	16	16	16	16	16	17	17	17	17	19	19	19	19	19
59.0558	1023.23	942.287	905.736	1702.2	1105.27	1154.98	1608.87	1468.01	1898.26	2298.68	1080.87	1866.93	620.91	779.564	1936.22	2448.51	1336.31	1188.04	752.456	1105.09	1112.84	1599.33	1345.86	3194.97	2428.97	1547.12	1531.66	1278.44	1034.16	2621.97	1681.51	2020.93	1844.01	3057.29	1558.91	2513.84	1746.96	2555.23	1975.71	1222.13	1849.92	1769.62	2592.25	1602.07	650.826	976.418	1507.55	774.551	1649.43
68.9873	9636.57	10116.4	10107.6	9661.47	9578.01	10895.2	4677.26	7818.53	7229.69	7988.37	6355.65	7975.19	5709.16	7443	7034.26	6476.79	5330.58	6354.28	4587.02	4927.26	5565.86	5914.15	5871.01	5739.62	5206.15	5008.62	4983.2	7164.16	6773.03	2529.61	2502.27	5115.69	5319.02	4714.46	7274.47	4567.48	2233.65	6793.71	5210.85	5886.68	5794.3	10557.8	12889.5	13421.8	-57.1143	403.005	336.701	88.4494	1157.69
72.9424	6469.62	12898.1	11594.4	13467.3	8468.84	9164.68	11753.3	7940.38	9505.25	14259.3	9399.13	10339.7	5038.23	7909.35	10381.5	11898.6	6261.24	12029.8	7495.22	7222.75	8160.14	10056.8	8299.22	6593.64	9092.46	4835.13	6548.75	6646.06	6497.36	4916.45	6849.04	7463.78	9235.37	9181.41	7768.02	6140.72	7034.49	8232.62	7155.77	10682.3	11179.8	12463.9	15859.7	14072.5	-16.6596	578.539	277.025	126.761	2036.1
82.9848	784.558	1316.45	580.199	1600.86	744.116	100.605	2164.34	1574.99	540.209	1291.02	726.243	883.42	625.847	2486.87	2531.05	3403.53	1600.43	2015.18	1433.99	760.191	738.154	1647.69	2322.8	458.257	935.437	406.606	863.929	582.399	269.284	1635.21	2032.76	1863.69	2462.97	2096.45	2047.34	805.521	662.283	1300.88	1509.79	1478.23	481.355	1116.89	2305.27	2118.06	7.03789	497.616	314.628	233.799	2001.61
83.0022	4620.24	8263.59	8541.79	7749.17	5985.39	8225.77	7743.69	7018.21	4812.76	8726.3	6261.59	5166.45	4804.3	6432.75	7414.85	9036.88	5862.02	10418.9	5804.51	7013.62	6816.77	9607.43	8960.67	1015.98	2655.47	594.394	1974.35	3194.47	1389.2	5133.01	5293.5	5910.93	7773.99	6265.62	4995.81	3559.04	2280.39	2159.27	3793.02	5316.65	2220.38	3360.76	4700.88	4855.91	199.905	1012.13	463.867	429.147	3535.24
83.0381	10364.2	9407.85	6931.77	5611.34	5494.09	7610.46	6575.31	5487.55	5205.41	5693.07	5300.83	5508.93	5127.88	6070.9	6693.02	6662.85	6069.87	6897.86	4554.46	5850.01	4357.03	5911.85	5707.22	4658.89	6778.71	4517.64	5263.78	5532.53	4697.15	4402.38	5630.84	6947.94	7718.02	6497.31	7807.92	5711.72	5166.79	5779.05	6621.47	6045.22	6481.52	8683.28	8322.99	7251.47	-0.257253	1046.71	836.972	836.292	4420.71
83.9638	6379.02	9286.55	9346.14	9071.36	8955.4	9386.69	3632.29	3294.64	3599.49	4922.14	4843.23	4025.72	2086.64	1659.56	2250.82	2264.35	2154.25	3053.79	2223.78	2593.2	2716.38	4553.24	4021.96	4432.71	4200.97	3209.84	4510.82	6457.93	3999.49	777.043	1941.45	1631.74	1996.2	3249.97	2142.7	1931.68	1846.1	3079.84	2835.18	3654.93	5894.5	7020.58	5980.3	6686.12	165.136	650.541	249.687	410.134	1950.44
84.9309	11888	22446.4	17006	23769.1	12052.1	15714.7	27532.4	19097.1	15707.6	28038.8	18398.1	21941.7	10052.3	16853.7	24334.5	26879.8	16470.5	30047.3	11680.4	18199.2	12853.5	16954.7	12364.5	10451.5	19557	4758.86	12809	13026.1	4668.16	6878.12	18567.6	14188.2	19395.9	19353.2	11248.4	14753.1	13279.2	13624.1	16105.5	16641.5	20136.6	21505.5	29331.7	33192.5	1181.91	4043.85	1692.54	3403.59	12920.9
85.9625	5788.95	7586.96	7857.73	7670.31	7476.27	7789.91	2905.12	2445.87	1986.07	3632.9	3871.68	3402.81	1128.82	1975.81	2576.31	2206.54	1884.38	2875.57	1856.53	3157.56	2531.66	2386.96	2479.96	2693.87	3591.96	2257.52	3620.27	4077.49	3787.41	763.576	1393.89	2303.17	1737.2	2382.29	2244.32	1345.95	965.495	2611.78	2565.02	2917.47	4182	5433.51	4454.71	5495.81	-97.9977	511.322	202.132	432.034	1454.89
86.9966	9764.92	14054.6	14126.6	12653.4	14108.5	16348	7511.75	10931.1	10995.9	10659.6	11492.8	9719.84	8881.23	10480.8	11411.2	11555.3	9653.34	11468.6	8496.68	8276.1	11264.5	10616.5	8965.83	7544.37	6903.18	5989.74	7687.85	7962.9	8701.61	4938.88	4661.53	7951.24	8299.3	8811.19	11332.9	6786.89	5298.48	9262.05	8016.68	8319.9	7503.22	10610.7	10362.4	12910	808.067	3281.65	1902.93	3019.62	11109.8
89.9433	28759.8	45401.9	36511.9	47911.9	30647.9	34935.8	53004.9	35869.1	36318.9	57457.4	39208.4	44527.4	28756.4	36915.9	45624.3	57117.3	40890.6	60244.7	33089.8	38559.7	33020.8	44984.3	36186.6	27749	39694.9	19189.2	32631.5	31545.1	25050.5	21931.3	38377.2	32683.8	39792.9	41686.3	37560.1	35405	33624.2	29564.3	36487.2	35202	45239.9	40841.7	47420.9	42404.8	6015.15	12973.4	5976.43	11683.5	25681.5
90.9508	5043.86	7949.19	7886.65	8583.46	5946.93	6662.42	7852.66	5669.38	6821.14	10729.6	6069.03	7061.89	5050.98	5981.05	7451.38	8907.46	6158.01	8874.03	5380.34	6641.83	6222.95	7063.97	6300.61	4063.64	5278.89	3087.84	5283.92	4581.06	3821.78	4325.24	6871.36	6017.76	7109.1	7097.9	5658.67	6036.18	5652.65	4652.04	5913.36	7001.24	7286.91	6861.69	8840.25	7374.62	1409.73	2166.82	735.377	1672.76	4538.31
97.0167	5239.88	8713	6796.75	6991.04	4202.75	5201.39	19222.4	18939.6	12493.8	24068.9	14426.3	14012.6	13437.9	23352.5	29647.3	31845.1	23215.7	35734.6	19738.4	23450	22965.4	28690.2	29027.7	4364.99	5429.93	1907.07	3001.41	5355.01	3211.32	18695.8	21369.5	23676.3	22373.4	18776.5	13701.2	15109.7	12574.6	7012.85	13251.5	17466.8	4091.13	4989.27	4813	7696.28	2276.22	6918.37	3831.3	4237.72	15806
98.018	1262.09	1621.8	1275.16	849.155	903.621	773.353	3000.2	3155.81	2091.88	4023.06	2444.24	3288.22	2792.07	3538.88	5148.71	5261.92	3916.81	6246.2	2807.09	4059.18	4422	5237.54	4466.83	883.369	691.068	680.827	709.472	1032.8	608.018	2550.32	4238.98	4573.57	3961.7	2806.24	1923.72	2900.35	2642.48	1860.71	1992.33	3252.2	916.924	877.447	1346.5	1248.47	139.396	1126.21	936.363	617.576	2474.54
98.9451	26634.3	57828.8	42905.5	49599.5	31637.6	38221.1	56511	40772.1	33405.6	62891.5	38756.3	41230.9	23546.9	39922.1	50255.3	56793.2	35727.3	58708.5	30389.5	44888.6	30253.6	36387.6	35834	22887	40927.2	10823.1	28529.9	24488.3	12091.9	18260.2	39895.1	32245.4	43904	45531.5	28950	32755.5	34074.6	27942.7	37908.5	39251.6	44900.1	40959.8	54907.4	61100.6	4976.44	15056.1	6821.85	12637.7	38691.7
98.9783	4808.6	7980.78	6975.12	7690.55	4672.08	6431.51	5680.18	4580.07	3376.1	7806.03	3416.37	2445.61	3941.87	5340	7107.4	8881.94	6138.04	8661	5881.56	4357.6	6109.55	8515.64	6533.07	387.264	2271.55	119.098	1218.46	627.582	404.879	2839.13	5333.5	3585.27	4200.27	2814.34	1452.45	1464.59	1023.1	70.8692	1067.05	2174.98	1375.33	1352.19	2048.77	2054.21	2465.65	1473.06	35.922	509.714	5858.55
99.0325	4414.84	5392.77	3550.11	3169.59	2868.78	4162.39	2733.61	2414.44	2576.75	4205.83	2300.78	1785.74	1697.66	2134.21	3207.39	3561.4	2251.51	3229.99	2587.04	3294.59	2375.73	3437.25	2208.12	2332.88	3254.78	1605.26	2287.99	2430.08	2001.49	3231.22	3290.21	3036.28	3084.98	3295.22	2842.68	3752.53	3087.99	2468.99	3009.21	3450.3	2799.21	3595.6	4835.32	4258.31	673.402	1206.85	664.153	1213.1	3091.82
99.9382	3240.47	4402.07	4606.62	4421.52	3782.32	4709.35	3771.88	2594.31	2638.74	3908.03	3567.89	3818.55	1655.89	2825.68	2951.5	3209.01	2998.4	4239.56	1762.76	2682.79	1775.97	3169.95	2307.59	2139.74	2445.52	1175.83	1888.86	1376.16	1631.04	384.218	1775.96	2341.42	2267.65	2829.39	1214.02	2099.8	2209.19	2419.52	2110.26	2430.32	2973.6	3377.08	3895.6	4094.36	62.1048	1084.56	368.87	676.323	3115.89
100.941	17362.5	37703.3	29473.5	34959.5	21665	24842.8	36891.9	29339.7	25552.3	42729.6	28319.8	29867	18543.8	27053.7	37813.2	40001.3	26762.6	41693.4	25976.9	29740.9	21305	27327	24915.1	15624.5	27970.8	9370.38	21627.5	17478.5	8047.09	13573.3	31310.7	23713.6	33990	34308.5	21787.4	23104.7	24146.5	19794.4	26871.2	30342.5	37363.5	31214.6	44588.6	43653.8	4780.95	11848.7	6263.93	8670.09	29216.7
101.011	1368.74	4630.98	4230.45	3941.02	2970.93	3355.72	3203.02	2568.85	2231.02	4119.21	1480.45	2132.5	1432.8	3016.46	3612.86	4097.35	3034.34	4627.48	1926.84	2992.13	2591.35	3686.33	3533.45	182.24	1975.66	18.0994	1329.96	1187.22	232.526	2252.1	2210.83	3006.9	3319.05	3139.11	1690.56	1840.39	1997.32	897.377	934.748	1982.93	936.742	940.178	1540.01	1632.04	309.84	1034.7	400.631	1028.34	3286.93
107.953	3745.24	6238.84	4803.66	6561.49	4048.25	4190.23	7221.01	4296.45	4958.55	7060.96	5074.37	6078.25	3975.44	5156.33	6403.3	7366.54	5963.04	8277.41	4439.63	5184.84	5055.35	5403.81	6267.62	4509.84	5420.02	2464.16	3939.08	4472.13	3357.76	4466.45	5892.95	4907.21	5581.8	6982.33	5484.78	4853.09	5351.01	4941.44	4964.53	5591.77	5538.54	5764.29	6557.08	4784.24	1548.76	2230.77	1786.85	2716.97	3170.4
109.067	6481.34	6005.84	8140.46	6139.15	7045.6	5105.25	2064.87	2383.25	2742.72	2485.08	3064.39	3689.92	2144.15	1242.74	175.873	1028.51	2219.06	2002.71	815.915	647.353	2220.93	2472.89	1442.74	113.284	740.575	1399.62	1425	1519.39	1926.1	1329.45	621.834	697.922	1783.81	1010.49	1578.71	597.923	616.817	1517.71	754.725	1969.67	675.938	1248.73	2733.95	2570.99	1471.35	1926.99	837.219	1966.65	1747.61
111.032	3685.93	8928.82	5994.66	6728.28	5228.34	5737.58	14125.2	9301.2	6223.78	14356.2	8213.13	9004.54	9274.37	13054	17307.9	18730.9	12630.2	18417.6	12935.3	13852.4	12229.7	13728	13058.1	3856.41	5954.05	2366.41	3889.14	3727.69	3190.71	19647.4	22275.5	19481.8	19674.9	17154.6	11462.9	8488.82	9357.5	8703.37	9616.14	11539.3	2002.76	4289.73	4854.28	5001.96	1896.73	4904.59	2305.69	3190.87	8373.42
112.034	985.851	1168.21	1077.33	1423.01	875.484	462.031	2875.28	1291.72	1166.5	2663.25	1346.67	1619.44	1460.6	3166.47	3785.03	3928.32	2902.61	3489.01	2222.74	2103.27	1793.84	1985.85	2458.83	741.619	916.313	178.44	749.337	657.58	357.938	2781.43	4125.82	2918.3	3688.55	2778.27	1790.59	1498.25	1556.31	1322.58	1848.58	1955.02	490.619	516.119	1391.96	1052.29	73.0469	570.307	505.011	433.842	1830.3
112.971	3161.27	5589.02	3501.94	4623.63	2973.46	3747.91	4561.76	3263.57	3982.83	5202.34	3245.47	4253.21	2410.01	2951.06	4529.67	5153.44	3845.98	5540.46	4288.78	4171.55	3456.88	5499.75	4575.28	3687.85	4809.66	2524.86	3801.53	3415.81	2864.41	3507.41	4725.74	5399.8	5078.52	5795.41	3709.43	4441.13	4198.58	4096.06	4473.12	5200.09	5965.46	6276.9	7079.94	4217.37	865.868	1523.93	1064.94	1125.74	3080.97
112.994	4687.06	9250.15	7983.13	7335.2	5889.35	8792.72	24652.9	22834.4	16572.1	28684	15726.9	17757.8	17896.6	29249.6	35779.8	46696	29216	43022.6	24848.1	31351.8	27954.4	36899.1	38790.8	3703.95	5106.41	2101.59	4540.84	4535.29	3847.21	23105.4	26087.6	26921	29899.8	24148.8	15858.6	19490.2	15788.3	10028.4	14873.4	21259.1	4514.63	5441.26	5998.19	6808.45	4673.78	10554.4	5735.12	6613.94	21042.1
113.029	889.498	1495.23	1745.4	1488.68	948.33	1101.1	1953.11	1855.44	1050.84	2501.45	1382.09	2027.52	1603.65	2043.58	3291.82	3743.18	1878.23	3336.02	2076.58	2463.77	1310.31	2712.71	2678.39	1075.25	615.368	307.62	984.262	1057.35	468.393	3526.48	3680.1	2409.15	2607.25	2819.37	1080.46	1042.21	1392.95	1269.23	1751.56	1392	496.934	759.647	994.133	1717.34	288.312	652.241	692.174	617.876	1267.58
113.047	709.759	543.193	619.639	1224.71	649.793	493.434	1310.44	1735.21	1339.79	2015.33	1562.15	2013.47	1822.21	1518.19	2920.44	3285.47	1644.46	2413.12	2331.08	1825.9	1428.39	1832.6	1521.35	683.79	1336.33	355.58	625.568	739.899	347.333	1926.81	2451.38	2000.37	2929.26	1442.81	2077.78	1009.04	1716.83	1521.52	1477.05	1503.3	937.336	921.243	1473.48	1524.61	236.634	838.518	473.353	1007.17	1646.82
114.952	1208.19	3270.31	3096.43	2569.05	1712.48	1907.85	2668.82	642.708	387.651	3000.45	-188.006	1141.08	392.456	1815.19	1054.84	3030.92	1559.67	2408.32	3054.08	2963.7	1750.13	3291.77	3926.04	530.858	944.823	184.992	915.599	325.55	-293.989	2811.69	3373.7	2966.03	3436.63	2362.34	765.802	1432.35	2513.73	-796.264	1394.32	2096.01	1301.09	1056.05	1882.41	1657.28	3039.38	1029.77	205.474	769.97	3027.91
114.988	9610.12	12695.9	9433.21	9478.03	5661.9	7712.27	6854.88	4180.03	2812.32	5787.18	3273.02	4496.24	1449.99	3904.31	5614.81	8506.21	4176.14	6332.72	6443.76	5836.34	3724.8	7265.76	6758.41	4236.95	4695.54	2540	4621.12	3540.44	2926.55	7139.45	7828.06	7518.69	10056.8	8222.28	7027.57	5818.4	6421.28	4128.89	7194.73	6958.7	7954.33	7944.2	12670	7531.37	34.127	2730.01	1479.89	2390.69	7580.83
115.027	3287.87	4071.39	3270.1	2457.45	1393.88	1689.07	9297.21	10387	7289.01	12422.3	6625.2	7119.39	6505.74	11864.1	14195.6	14857.4	10539.2	16451	8936.26	10964.2	11400.8	15016.5	15157.6	1291.7	3887.48	985.688	1452.64	2975.84	-321.408	8558.34	9873.42	9057.75	12154.1	10202.7	6640.16	6874.89	4977.76	3733.87	6583.32	8901.75	2055.75	3532.28	5895.04	5959.02	816.582	4199.55	2860.14	3440.77	11961.9
117.059	5705.74	6108.92	5183.42	4582.62	3968.02	3222.9	4745.27	5150.28	5074.9	5000.66	4594.53	4560.34	1587.98	1929.74	2060.74	3127.85	2444.81	2083.86	2480.5	1877.84	1457.2	1812.05	2703.95	1382.06	1560.93	981.541	987.119	1784.94	1915.83	1935.57	1343.66	2128.74	911.829	1885.34	1510.5	2066.9	2174.77	1667.21	1552.35	1282.41	1417.22	1668.36	1312.22	1296.08	1517.51	1596.49	878.73	1190.26	806.709
118.067	41768.8	49459.5	49965.7	42747.5	36399.2	29361.3	36345	39626.5	36429.1	33521.8	35463.2	35623.3	18207.6	17099.3	15625.9	16882.5	16532.8	11735.9	20200	13768.2	15501.9	17741.8	20150.5	14184.4	12050.9	10428.7	10302.5	15968.1	17137.7	12819.9	10814.1	14583.9	12365.3	11916.1	15218.3	11980.2	9248.09	10581.9	9186.69	10096.8	12466.4	13151.3	8792.54	10011.7	16213.2	14237	11156.9	8644.7	10127.2
119.031	3303.2	4431.74	4116.68	4620.98	3163.88	4228.69	4169.85	2844.2	3467.54	4329.29	3074.66	4135.35	1959.37	3350.16	4218.34	3710.38	2916.81	4414.98	3442.81	4055.98	2686.22	4006.83	4355.91	4100.16	4063.46	2057.36	2975	4046.81	3533.13	3704.38	4381.73	3984.62	4595.63	4532.75	3452.98	4111.44	5051.4	3490.63	4598.79	4624.24	4864.59	4586.26	6201.71	4772.94	2021.86	2682.16	1215.32	2418.11	3307.52
120.966	7253.47	10126.4	6643.79	6167.49	3331.08	6923.71	8223.64	4599.32	3753.09	7277.74	3059.07	3665.96	2350.27	4531.71	6172.62	8010.02	3299.48	7963.69	3641.01	7095.29	3500.12	5246.08	4507.39	3840.25	6878.17	2290.3	4163.5	3939.84	730.842	3418.65	8640.94	5781.96	6963.78	7986.05	3946.32	6293.48	6928.57	3525.96	5707.69	5464.33	6547.36	4883.24	7209.88	6021.31	1579.14	1494.64	1218	1836.11	3100.29
122.944	1913.06	3883.31	3568.49	4409.26	2145.63	4023.81	5295.6	3779.02	2777.52	5311.52	1947.59	3627.4	1796.2	3514.21	5273.29	6175.47	3755	6101.46	4280.4	4084.12	4128.77	4996.46	4197.37	767.419	1453.71	260.153	858.825	1222.98	367.35	4137.87	4264.27	3686.34	5185.94	4201.21	2239.17	2606	1876.27	802.033	1818.57	2412.73	1401.14	1434.16	2285.75	1415.55	730.774	1364.9	1149.39	1026.88	2546.05
122.962	4585.69	5141.04	3797.28	4021.44	1605.64	2850.22	4521.31	2808.05	2323.36	4373.79	2227.02	2349.01	1472.82	2704.13	3416.2	4368.53	2496.23	4118.61	2358.65	4123.92	2825.45	2330.26	3112.47	2397.56	3929.2	1576.99	2781.99	2443.93	1788.02	2543.06	4134.6	3939.97	4408.93	4406.77	2419.97	3927.81	3525.45	2609.79	3578.11	4150.11	4015.84	3201.43	4480.68	3583.75	680.071	1013.36	863.434	1235.86	2290.99
122.98	16485.1	21752.3	16250	18334.3	13159.2	16840.3	18269.6	14968.4	13446.7	21222.7	14176	14706.5	12440.6	15738.3	17580.6	21041.5	15070.2	18756.2	14992.2	19616.1	14353.4	17113.6	17056.9	17781.6	22116.4	11840.6	16892.3	15581.7	12366.6	17036.2	23570	19211.3	23233	22992	18273.7	19555.9	20124.9	16216.7	20104.7	20350.3	21500.5	20446.1	22948.9	17444.9	3693.8	8248.5	6208.75	7865.96	13580.8
124.941	1374.5	2459.24	2236.54	2187.36	2080.48	2608.3	3285.65	2336.09	1224.36	3735.23	1283.62	2358.56	1197.41	2215.84	2974.65	3551.21	2633.26	3918.84	2422.24	2494.88	1875.79	3151.9	2378.06	783.838	1478.36	334.904	965.484	778.998	318.28	1645.03	3020.44	2586.34	2689.66	2464.49	1254.87	1275.57	1562.17	508.037	1258.54	1191.74	744.98	697.982	1105.3	816.68	785.81	947.294	359.43	1115.43	1390.86
124.978	8903.32	12557	10179.4	11064.5	7555.28	10634.7	12029.5	9430.77	8899.54	12501.9	8670.22	9220.33	6177.03	8657.01	11125.2	13333.3	8219.9	12258.4	9347.5	12663.5	8835.08	10893.2	11052.9	10235.1	13962.6	7458.74	10362.1	9143.83	7668.56	9548.95	14779.9	13531.5	15335	14773.5	12003.2	11906.7	13045.2	10641.6	14567.4	13859.1	13299.8	10972.4	13383.3	11540.3	1616.97	5367.57	3830.99	4347.49	9498.22
125.955	7893.62	11763.6	13670.1	11470	11788.7	12075.9	4979.7	4732.79	4443.13	7286.41	5675.51	5275.52	1268.74	2379.34	3622.93	3886.5	3242.91	4226.1	3065	4471.29	3737.59	4748.61	5174.72	5252.26	6850.53	3515.03	5562.47	7359.51	5916.01	1311.99	3749.62	3112.14	3244.01	3480.84	3198.82	2720.67	2499.98	3416.01	3574.41	4187.21	7375.69	7146.48	6396.39	7512.22	610.504	1235.53	579.874	991.337	2862.89
125.979	1804.45	2216.41	1242.83	2054	1705.28	1640.19	2443.98	1853.22	1851.73	2952.57	1451.94	1954.62	1252.59	2031.42	2471.62	2553.62	1672.15	2038.15	1380.04	2843.81	1739.12	2061.68	2161.48	1626.65	2288.29	974.205	1867.28	1375.92	1557.89	2737.33	2821.44	2231.97	3137.02	2458.52	2242.66	2930.02	2256.89	1986.74	2186	2584.43	2232.97	2306.37	2235.52	2295.63	309.78	1097.85	776.523	1094.5	1890.53
126.976	6136.81	9604.88	6726.33	8477.23	5369.23	6735.1	9030.92	6848.3	5411.96	9742.27	6560.41	6741.38	5150.32	7684.2	8318.69	9394.4	5977.06	9560.27	7254.22	9621.38	6604.77	7858.82	6628.76	5609.59	10533.5	4853.83	7675.68	6846.94	4898.15	7890.14	10675.8	8914.83	11487	10527.5	8188.3	9143.81	9551.66	7359.2	9353.59	9056.48	10458	8265.54	11086.9	9386.86	1412.19	4101.62	2530.27	3240.62	6278.53
127.009	7702.55	14439.6	12036.9	11406.2	10331.5	11845.8	22542	17165.9	12566.4	19994.4	12717	13226.2	14457.4	19571.1	24801.4	31920.8	19634.8	26932.5	20540.2	19225.5	15427.2	19498.9	20318.8	5343.08	6685.56	3364.69	6347.26	5959.22	4615.6	26106.8	30425.4	27521.5	30543.7	22564.6	17968.9	12160.7	11891.3	11329.3	14087.8	16534.4	3390.72	3760.6	6873.37	6558.84	4640.19	8298.21	5489.4	7301.31	12637.3
127.026	34326	30873.3	23345.3	20952.5	16857.7	24471.2	11140.4	10015.1	10740.5	14121.3	9081.35	9308.68	8049.94	10644.8	10496	11056.3	10173	11779.4	10205.4	11573.7	11035.6	10988.4	11497.1	8303.12	12776	7990.97	9719.09	9072.24	7624.63	9270.73	12009.6	12356.1	13014.2	13841.6	13226.1	11012.3	9724.3	8411.72	11667.9	12764.5	11611.6	13935.9	16170	14122	1257.96	5644.33	4907.41	4775.66	10418.7
127.952	4302.25	8447.91	7676.66	7626.64	6567.69	7919.99	3566	3176.35	2769.64	4879.21	3119.74	3349.73	593.768	1712.32	1935.82	2320.27	1407.61	3016.69	1959.9	3341.25	1953.67	2572.03	2844.89	3709.64	3906.67	2227.65	3276.16	5280.02	3627.58	1109.74	1707.79	2064.93	1932.6	2752.46	2160.47	1914.39	2069.58	1801.07	3316.5	3193.74	5753.48	4408.03	4741.37	4591.62	284.426	817.151	537.36	935.674	1359.37
128.027	5341.72	5500.36	4760.72	2967.03	1956.8	3725.02	2149.05	1957.54	1410.45	2161.28	1501.28	1295.34	786.331	1850.45	2230.18	2895.8	1497.25	2752.64	2115.77	2273.62	1715.31	1774.77	2505.04	1819.56	2424.82	1380.64	1450.45	1710.92	1334.33	2299.18	2379.3	2180.18	2250.74	2435.33	2114.79	2330.46	1969.15	1729.49	2478.38	2647.63	2096.37	2661.81	3488.97	2833.42	100.146	1240.04	1187.26	496.785	2424.02
128.966	1239.73	3231.04	2786.64	3800.32	2862.03	2549.48	6185.77	3777.26	2945.97	7139.35	3489	3850.66	3025.49	4515.41	8393.61	8379.24	5988.83	8585.15	4870.23	5952.44	4823.2	8473.06	7825.85	1956.01	3249.86	314.561	1624.44	1608.1	161.648	5492.02	6530.81	5833.7	6986.79	4894.12	4368.78	4539.52	4405.53	2236.71	4477.1	5593.59	3290.95	1945.26	3777.47	2976.15	1738.46	2779.29	993.825	1854.19	3995.83
129.042	2066	4606.85	3564.9	3831.73	2420.49	2727.87	5994.36	3526.11	2399.01	7135.93	3333.34	4627.97	3167.4	4804.49	6303.36	6772.79	4248.52	6600.59	5097.49	4103.14	3561.18	3901.38	4626.38	1265.41	2137.8	-163.443	1094.63	1473.17	657.55	5344.45	6902.93	4957.81	6650.03	4845.02	3248.84	3225.06	3215.09	1849.48	2600.95	3423.5	1529.45	1561.27	2688.93	2447.55	807.645	1842.77	1383.66	1252.08	3045.1
129.951	3871.8	5869.77	5653.03	5694.47	4935.9	6418.01	2870.5	1543.17	1591.26	3618.68	2233.43	2336.23	674.747	974.036	1755.09	1924.07	1267.91	2517.88	1322.37	2444.23	2095.91	1854.41	2735.54	2847.44	3915.98	2457.53	3372.79	4134.56	3113.09	597.665	1968.08	1374.93	1978.33	2412.87	1337.93	1844.95	2035.87	1828.08	1952.8	2374.17	4411.5	4154.25	3725.04	4276.29	118.202	405.016	553.988	713.742	1103.11
129.973	2391.94	2573.77	3081.92	3633.63	2728.48	2890.44	3581.62	2660.37	2489.39	4103.37	2440.03	3052.2	1938.47	2726.3	4095.14	4461.38	3159.04	3794.16	3304.72	3795.65	2990.67	3591.13	3328.53	2951.98	3325.64	1864.5	3089.21	2878.88	2564.7	3294.52	3886.76	4054.03	4556.23	4023.84	3664.41	3501.39	3392.14	2857.68	3501.78	3452.74	4401.69	4035.28	4559.8	3124.48	2032.02	2132.34	1919.03	2273.34	2359.01
130.982	1106.81	5212.62	2746.65	4860.02	2597.71	2642.64	4361.37	3119.73	2059.35	5307.17	2536.56	1461.69	1803.58	2625.72	3919.32	4878.11	2702.36	5392.71	3623.93	4947.16	2754.34	5374.37	3278.27	3315.41	5491.85	2029.34	3669.41	3176.76	1935.18	3645.64	6650.52	4498.96	6891.43	5944.54	4211.69	5698	6523.26	3579.27	5726.8	6205.57	7317.4	7821.84	9332.16	5636.48	2155.45	2561.65	1699.11	2240.2	4987.29
131.032	1031.46	1614.44	1325.5	1432.73	728.845	782.304	2681.32	1396.63	1496.73	2646.98	1259.56	1347.92	1391.96	2789.85	2795.95	4118.56	2250.16	3770.11	2288.16	2672.66	1408.21	2717.83	1855.37	994.174	935.192	362.08	723.761	435.306	446.175	3765.95	4977.62	4005.32	3641.69	4398.23	1972.5	1666.28	1515.3	1766.94	2156.25	2496.17	423.539	1127.48	1252.63	1751.76	749.308	1180.09	905.584	1027.38	1889.58
136.023	21058.7	29915.8	31639.8	26461.3	20575.9	15409.6	6945.16	6597.73	5464.03	8336.99	5842.85	5440.31	12971.8	15338.4	15705.9	14777.5	11770.1	14548	12188.9	12581.1	11987.3	14052.8	14936.3	11766.6	9030.49	9867.17	10253.2	11169.7	11851.9	2398.74	2811.62	1771.2	1615.13	1104.96	1745.38	2925.67	2122.51	1789.55	2554.27	2323.64	8520.59	7087.36	7601.26	7870.41	16620.4	11309.6	10919.6	11832.8	7671.74
138.976	6637.69	17147.9	10359.2	14236	6735.16	10760.8	18205.5	10947.3	8210.37	18301.2	9300.3	11324.3	6794.62	11697.4	17605	21559.6	10636.8	20957.8	12708.1	19481.8	11945.2	15246.8	13334.6	11159.6	18776.8	5526.47	11905.5	11194.5	4964.98	12656.6	22289.4	15654.3	21415.4	19572	10208.9	18078.4	20012.7	8808.65	16933.5	16170.4	17640.2	13048.7	17041.9	14947.7	3817.77	5468.07	2738.61	5055.56	8044.46
139.971	3334.69	6933.06	7598.28	5405.05	6596.08	6395.92	3824.4	2498.54	1870.32	4840.02	2546.65	3459.74	916.898	1942.41	3190.33	4034.05	2562.37	4704.47	2214.42	4208.43	3172.63	5143.7	3743.08	1449.71	2194.92	789.475	1037.69	2214.03	1450.01	1863.49	3425.51	2784.39	3642.95	2814.66	1807.09	1752.07	2385.17	988.859	2037.25	3151.01	2297.96	1622.87	1987.92	1831.07	204.496	410.798	184.57	648.958	1061.03
141.024	2524.47	7527.5	5354.91	7745.44	5244.17	6288.25	5136.47	4090.66	3190.68	5419.3	2935.18	3165.64	2032.06	1949.49	4465.49	4491.06	2587.55	4099.65	2156.21	3900.24	1970.02	3089.86	2666.55	234.773	2193.44	724.877	794.879	1110.64	915.618	1593.65	1861.18	2744.06	2616.42	1258.99	645.18	1555.54	2432.07	937.865	2280.65	2793.25	2412.53	1075.62	2815.62	2494.01	576.259	622.769	176.082	550.695	1640.4
141.042	1931.51	2789.05	2316.85	2566.58	1490.86	2751.32	2923.36	2678.13	2433.84	3663.89	1125.15	2330.6	1042.36	2657.33	3566.23	5016.34	2924.91	4838.4	2484.65	4551.36	3864.76	3816.55	3299.1	1066.1	1980.05	410.965	1355.1	1146.34	388.878	3067.9	3396.31	3268.3	5303.86	2562.15	2403.14	2261.14	2367.79	1034.73	1881.58	2048.71	1649.2	1675.87	3371.71	2166.16	827.456	1317.22	1171.16	909.151	2823.89
142.97	4080.01	5589.34	4959.58	4800.97	3819.74	3717.15	6437.56	4687.2	3722.68	6969.48	4313.95	4316.91	3123.26	4889.64	6874.92	6736.31	5006.5	8524.31	4604.59	7636.89	4880.07	6151.39	5913.25	4512.07	7370.69	2710.04	4003.24	3738.7	2905.46	4970.81	8305.9	6004.86	8071.67	7979.52	5475.77	5896.12	7117.48	4320.14	6373.87	6331.32	6086.13	5626.28	6956.96	5909.4	1953.79	2234.25	2179.67	2562.29	2974.75
142.981	2322.93	3100.52	2394.34	2386.01	1674.08	955.539	5610.78	2908.58	2175.51	4738.07	2116.2	2751.1	3171.62	3494.25	6784.88	6641.9	4498.92	6679.64	4973.9	4737.26	3560.78	4124.3	4250.44	693.946	2098.27	1036.93	1318.94	1083.38	1047.01	7312.68	8896.65	6638.94	7366.39	7048.33	3786.37	3351.31	3673.83	2242.78	4050.22	3997.35	2187.1	1541.57	3425.51	2583.34	780.537	1618.13	707.721	1835.41	2493.98
144.999	446.261	1395.37	612.452	1126.25	31.7604	-18.3841	1826.76	476.727	430.597	1230.41	102.08	123.442	815.626	1260.51	782.529	1411.51	1358.77	1251.1	1763.28	1427.65	754.309	1207.22	178.738	761.408	1155.3	478.817	765.031	101.677	-162.91	3066.98	3637.62	1871.97	1398.38	815.9	-279.096	808.783	1096.41	16.7986	451.677	41.8375	360.71	809.898	1753.11	1563.41	-131.383	1343.55	440.534	862.769	3188.63
146.977	1146.54	5292.11	2866.01	4222.42	1528.81	2219.82	6286.12	3314.17	2269.35	6538.59	2768.26	4449.65	797.956	3595.02	6023.22	6980.57	4628.02	7470.49	4327.25	5458.26	3767.84	5338.45	4051.17	1820.77	5744.59	263.204	2280.03	2238.91	-504.684	3592.57	6716.84	4921.54	6471.07	5008.66	2250.15	3881.67	3763.69	2015.51	4279.74	4545.75	5222.91	3350.38	7008.38	6819.07	823.621	1053.59	1045.82	1575.15	4195.82
149.098	966.37	1236.16	2130.25	1534.52	1530.07	641.107	1327.8	1099.87	1872.09	918.63	1397.87	1390.83	369.121	1048.67	1201.45	824.31	1383.46	1166.77	1092.42	542.088	1041.62	1117.01	1655.7	1472.04	645.503	517.456	745.942	486.831	1088.45	685.053	475.952	793.212	514.028	1273.69	955.81	274.015	332.905	1124.4	550.32	782.164	385.879	1421.18	1196.99	802.398	738.158	822.756	384.915	739.667	95.1995
150.976	1072.14	2607.89	1379.21	1707.18	1228.58	1568.63	4091.96	1966.07	944.736	3777.81	1736.57	1287.85	668.818	2793.01	3954.65	5168.4	2927.07	5333.36	3264.19	3694.56	2003.54	2675.87	1455.96	1737.62	3377.87	411.284	1368.05	264.65	804.727	4476.58	8241.18	4446.25	5235.61	4306.94	1850.12	1481.62	2388.12	1097.27	3105.13	1917.42	1517.7	1982.28	2999.76	3271.34	1297.17	978.144	224.129	734.873	1031.1
151.025	9045.45	6295.07	2496.55	6084.51	1907.97	3999.12	11151.9	8055.48	7779.13	6335.1	8044.25	9593.97	8077.57	2885.18	11861.4	13617.7	13548.1	20153.2	3572.95	1888.92	4846.7	9598.94	2082.45	5335.26	5934.16	-47.0046	1068.33	529.152	825.69	2042.09	5717.6	5376.11	2083.1	2716.23	5788.88	485.261	2761.78	5995.03	6529.36	1034.03	2536.66	6792.9	7202.34	10004.7	6527.67	7542.66	3016.16	4045.6	1475.36
152.064	2535.75	435.356	316.271	3922.61	2433.25	3115.69	4178.76	3269.77	3147.84	2476.93	2063.83	2791.42	2516.25	869.7	5010.83	5020.16	8128.52	12740	1744.55	2443.99	3713.76	6051.56	2059.53	3959.8	2675.87	524.643	987.603	1210.87	531.854	302.617	2582.84	2267.31	1420.28	775.85	3213.07	1172.13	1568.8	2924.64	2707.93	1172.32	1118.51	3365.97	2041.48	2214.24	3683.82	4570.53	4483.31	4748.11	2356.44
152.99	3219.9	8847.43	5987.88	6385.04	3480.02	5308.33	18309.3	9920.19	6045.53	16268	7554.17	8322.94	10372.4	13818.1	19728.5	22418.7	13004.5	22152.5	15278.8	15142.3	10227.1	12781.4	13742.8	4211.6	7449.95	2043.22	4958.11	4037.5	1896.2	21247.3	31289.2	23408.9	26065.8	20462.6	11975.3	9022.78	11564.6	8550.05	12397	13008.5	5323.67	4005.64	6379.75	7266.23	2366.64	4668.79	2927.41	3935.35	6429.1
153.986	1305.96	3288.19	4406.46	3061.33	2798.14	3091.93	4619.3	3469.85	2558.98	6413.14	2889.64	3860.47	1574.41	2736.71	4608.95	5914.88	3125.55	6663.31	3619.02	6352.92	4573.79	7147.15	7195.8	1696.35	2324.33	488.224	1862.58	1600.62	1006.82	3185.98	4508.25	3600.1	4223.98	3376.07	2195.47	3274.1	2910.15	1509.9	3455.73	4518.51	1978.26	1859.81	1755.65	1762.28	934.468	1135.14	1018.32	914.541	1812.22
154.987	2231.91	5001.12	3551.09	3453.79	2646.82	2864.89	11001.8	6339.81	3798.85	8859.87	4586.85	5320.3	5584.43	7905.14	11256.8	13086.4	8727.95	13012.2	7975.42	8929.73	5941.01	8436.54	7507.05	2786.1	3607.94	1647.83	3556.63	2747.93	1512.41	13731.3	17299.1	13025.2	14088.2	11170.1	7151.31	4838.16	6334.32	5721.97	7605.77	7306.59	2070.49	2431.95	2674.46	3502.99	1873.66	2715.53	2106.89	3186.81	3540.77
155.057	777.488	1201.54	1413.73	1311.59	843.968	652.044	3365.96	2777.17	1760.5	3616.71	1352.41	2850.32	2050.81	3779.12	3319.92	4852.25	2694.96	5110.91	3390.67	4905.58	3810.67	4613.86	4060.06	1066.12	2301.94	297.484	1400.51	2189.82	321.454	2930.57	3787.1	3199.72	4100.04	3031.94	1847.98	2574.24	2458.39	1699.51	2648.2	3403.3	843.775	1414.68	2378.33	1830.61	1224.59	1832.33	1130.39	1549.41	2306.9
155.987	1392.56	1674.47	2142.95	2028.02	908.195	1208.23	4048.73	1994.55	1408.8	3935.21	1980.16	2508.73	1643.7	1826.21	3779.7	4650.17	2547.6	4436.84	2657.67	2995.07	2359.73	3826.4	3010.67	1209.06	1914.41	267.084	558.769	945.259	595.773	2978.33	4548.41	3527.34	3738.92	3038.3	2373.81	2115.25	2216.39	1997.22	2337.97	2979.09	1251.02	940.181	1269.14	1699.28	810.733	1006.75	512.806	908.256	1869.91
156.985	4062.39	9648.56	5285.31	6274.7	2437.63	4291.62	13765.2	6632.21	4103.51	13036.5	6149.5	6672.46	2978.91	8222.51	12866.6	16269	8115.92	15195.6	7728.22	12270.1	4884.4	8287.33	7908.18	4226.26	10385.4	1293.77	4806.05	2864.01	-697.826	10263.2	19648.3	12438.6	14822.6	12902.3	5518.8	7336.29	9755.24	4721.98	8556.17	10242.3	8156.79	5620.8	10170.1	10438.5	137.13	1958.02	820.095	2593.18	4474.42
157.037	5826.72	11648.3	7797.57	8213.78	6969.49	7811.34	24087	16492.4	11289.8	20426	12512.3	12900.1	18038.8	23811.5	26911.1	34021.8	18709.9	28244.5	24661.9	21988.9	17078.4	19171.1	19482.3	6223.17	7292.28	4901.18	7601.45	5613.16	4218.29	36809.8	42887.1	34630.6	37651.3	29488.9	20875.7	12905.2	14178.4	13459.2	17396.6	18208	3306.01	4769.14	6977.13	8100.4	4021.41	8342.5	6843.77	8520.21	12074.4
158.156	4577.08	9524.41	10312.2	9870.07	6562.23	7622.9	5569.76	5937.48	5759.53	4814.93	6822.54	6785.92	2913.25	4775.63	6181.31	5202.36	6296.03	6433.39	3965.95	6465.26	4104.07	3526.36	5844.6	4801.86	4740.2	5514.86	7304.26	7164.62	6412.17	5134.12	4621.35	3676.18	3953.05	4550.7	3824.21	3305.53	3024.33	4183.39	4352.13	5627.74	4028.63	3579.15	3568.93	4230.69	4435.29	3143.74	1783.56	2506.66	3028.95
159.033	4389.82	2491.71	1730.25	2109.72	1512.78	1894.99	4636.71	2930.42	1417.25	3432.75	1713.17	2309.89	2951.07	3592.36	5101.44	4745.13	3756.34	4774.95	3358.75	2373.38	2157.16	2908.33	3376.4	1192.91	1446.42	593.426	1254.22	858.181	221.615	5045.34	6700.49	5042.96	5482.6	4188.43	2453.93	1781.41	1631.49	2512.13	2175.33	2397.93	1145.04	1085.14	1932.08	2310.72	257.731	646.029	1311.49	793.296	1742.76
160.993	774.94	1386.46	1203.67	1690.43	312.202	2065.38	3393.05	1981.64	1072.35	2274.92	880.722	1465.96	589.675	1590.98	4245.23	5405.87	2641.95	5152.78	1634.14	2466.45	1154.52	3118.43	1618.77	1663.79	2389.52	481.927	1115.95	704.453	-495.011	1072.58	3723.31	3103.36	2418.48	2308.61	1363.9	935.644	1721.01	403.334	2056.83	1114.66	1420.92	1519.49	1970.78	2615.33	478.749	1122.67	501.456	465.753	1551.86
166.971	28690.2	43805.9	24760.9	29423	13017.8	28083.3	32687.2	16197.9	8303.21	30774.3	10587.3	12947.2	7910.09	15825.3	26963.5	31065.4	14558.3	31750	15514.9	29701.1	14043	18095.4	15840.8	13252.4	33302.6	5233.55	18494.5	15043.8	3836.3	11435.2	32322.9	19777.8	28811.6	25825.2	10730.3	21550.6	30945.4	11583	19654.7	20414.3	27575.5	15385.5	24057.4	21358.6	1714.85	5074.24	2822.79	5289.74	9857.29
168.966	18406.2	21873.2	13030.3	13841.8	8363.41	14801.4	11210	6059.19	5831.65	10215	5336.83	5020.32	4102.7	6877.34	8946.94	10787.3	6531.6	11102.2	6716.13	10506.3	6184.05	6838.43	6786.67	6131.48	10809.5	3689.05	6867.59	6941.68	3323.51	5911.15	11413.9	8478.19	10157.9	9955.41	6957.77	8961.59	10241.2	5281.75	9059.67	10290.7	9529.57	9100.7	11524.7	9184.54	1439.35	2664.29	2004.26	1945.27	5134.81
168.986	984.286	3282.21	2009.34	3207.36	1879.49	1617.6	5652.64	1760.3	1059.53	5388.62	2224.61	2294.11	1039.54	2585.6	4374.42	6033.75	2503.86	6416.61	2747.97	4238.97	2247.02	2826	1439.29	830.009	2893.15	456.256	2414.03	1124.27	-419.066	3624.14	6514.48	4603.86	4832.89	4553.19	1612.23	2308.07	1598.24	2307.05	2242.73	2983.92	3352.43	2487.2	3104.05	3392.72	751.285	1121.17	65.3214	768.967	1642.03
170.965	12660.2	14833.8	9228.92	9071.43	5811.98	8779.79	7497.72	4680.59	2132.44	6398.14	3337.35	2926.53	2935.15	2657.37	5372.34	6671.01	4224.98	6491.16	3507.82	6101.21	3800.96	5188.2	4185.21	4136.76	6556.96	2374.14	4340.54	2983.05	1763.86	3671.29	7004.5	5474.2	7501.57	5855.84	4795.82	4928.54	5670.03	3770.99	5097.04	5816.54	6631.08	6810.83	7706	6890.37	1088.75	1771.33	870.032	1505.86	3298.57
170.981	1078.15	2304.11	1238.02	1758.53	499.551	1353.42	3255.93	1223.56	1335.68	2972.35	1351.94	1053.27	454.029	1656.31	2995.74	3604.43	1507.95	3668.97	1619.63	2699.26	1468.99	2436.06	1242.66	961.46	1855.86	51.6085	1711.81	1065.49	-245.385	1779.81	3682.45	2608.35	2567.78	2330.34	1014.59	1116.16	1315.55	1034.24	1746.37	1587.91	1285.98	1763.54	2422.81	2003.08	608.574	815.602	468.338	305.5	806.532
171.052	1562.72	2122.92	1202.58	1118.47	468.363	811.881	3116.58	1966.21	1539.58	3125.95	2061.11	1797.32	1445.45	2992.31	3890.36	4421.95	2597.33	3841.17	2047.06	3625.66	2112.09	3885.93	3476.89	-69.6773	949.802	88.714	961.442	581.085	349.288	3602.79	4246.36	3668.01	3983.63	2165.93	1828.91	1807.97	1915.31	1047.43	1740.83	1896.84	1226.05	1516.15	2202.02	2254.15	195.748	1220.68	532.471	640.954	1945.91
172.981	597.644	1224.88	841.459	1910.76	1167.5	1061.15	2365.2	1695.26	772.775	2171.48	933.597	550.31	355.284	1131.37	2522.01	2630.49	1067.97	3331.04	1944.7	2186.68	946.661	948.402	1600.82	532.394	2291.9	191.63	804.977	846.76	-248.13	1671.43	3034.33	2072.91	2423.06	2600.74	1223.79	1226.18	1054.15	50.8953	1166.35	1073.83	928.842	881.734	1621.47	1805.53	853.689	203.998	47.7926	538.586	1207.46
172.99	588.531	1790.11	2132.61	2635.01	794.611	1245.61	2811.81	1078.54	748.118	2742.93	792.896	1168.29	310.719	1628.54	1728.55	2323.21	1249.43	3019.38	1653.24	1451.92	984.506	2432.3	1851.82	430.149	1318.39	121.842	504.012	858.735	-39.7783	1443.35	2531.49	2579.88	1863.97	1668.35	1133.6	1525.48	1507.65	90.0936	1179.87	1660.28	1608.87	1317.72	1510.11	1977.52	306.664	593.442	457.442	260.912	1215.9
173.014	2099.08	3802.95	1400.09	2220.08	641.706	1582.97	7826.92	5195.51	3882.11	7921.49	4715.96	3764.52	5237.26	6128.47	8326.85	10447.6	6538.35	8328.96	6794.49	5983.85	4688.01	6862.02	5376.37	1584.39	2575.19	975.898	1501.05	118.399	673.362	9657.55	12257	10722.9	10634.7	8279.66	5185.8	3134.3	3973.45	4280.51	5558.86	4750.13	1029.34	1608.27	3088.32	2823.56	480.538	2412.33	1243.83	1545.86	4844.39
180.985	1622.09	3968.62	2317.74	3165.38	1798.24	2593.76	4460.05	2023.23	1526.16	5152.17	1137.36	2257.17	1012.21	3354.08	3866.3	5998.1	2648.6	5316.28	2467.02	4391.27	2855.13	3709.28	3370.36	723.677	3109.34	536.75	1528.95	702.083	239.18	3223.28	5131.77	4253.2	3959.54	2942.6	1554.24	3264.05	2646.66	821.465	2222.01	2975.7	2100.44	1635.48	2950.48	2985.74	763.383	1205.07	377.052	993.544	1949.58
183.991	607.797	1519.59	1456.64	1112.23	623.382	650.898	1370.56	867.262	1537.8	1886.2	1025.71	1344.5	236.006	1278.67	2345.41	1668.02	1203.11	2471.49	1121.78	2250.35	1478.77	1392.1	1666.3	1022.95	2086.3	1579	1424.56	1550.26	2066.94	2056.02	2202.82	1904.27	1957.61	2192.98	1480.59	2864.51	2356.23	1751.32	2623.25	2217.27	1991.34	2192.8	2587.61	1968.27	1682.6	1320.8	818.585	1149.77	3439.12
185.068	882.393	1737.11	567.973	508.89	629.043	527.744	1678.42	1934.21	1032.11	2025.67	1158.66	1006.7	1091.02	3065.83	3267.39	4247.13	2651.52	4477.48	2071.75	2538.38	1329.71	2308.66	2645.89	128.927	1931.4	62.6234	500.644	242.272	126.015	2965.09	3326.24	3484.08	3771.15	2534.04	1224.77	1551.23	1494.01	656.848	1633.77	1113.05	903.38	1180.14	2048.62	1378.95	484.82	845.787	525.888	651.642	2022.25
187.009	222.923	1023.81	911.974	645.321	335.141	434.156	1445.29	846.079	184.776	1402.41	30.731	478.147	-26.0478	432.829	1648.03	2420.14	1261.43	1975.33	813.755	1185.71	782.616	1252.54	1045.25	529.944	1449.87	66.8581	292.595	460.122	58.1769	1064.12	1595.57	696.362	1880.57	1238.9	151.187	811.383	1412.3	119.634	758.543	724.507	1483.96	1100.61	2087.29	1899.78	419.71	564.277	835.903	401.523	1320.26
187.028	809.379	1374.25	376.796	741.487	-186.926	673.274	1548.69	724.501	584.903	567.222	-191.528	373.925	929.001	291.456	1159.01	1556.61	513.44	1271.87	1249.62	689.7	447.945	1070.26	1088.33	799.038	1478.78	787.791	251.66	262.943	-196.469	1135.74	2149.88	931.454	1245.16	1041.22	12.1836	1105.69	534.635	58.3222	387.182	345.658	359.447	1066.75	2142.04	1418.81	63.3871	553.25	74.0631	394.925	1231.42
188.987	2386.3	4426.45	3106.01	2835.58	1336.69	2623.61	6004.84	3093.09	2353.05	5922.46	2723.62	2960.67	3743.54	4909.53	6237.43	6405.11	4698.3	6129.38	6111.9	4483.25	3476	5039.99	3945.31	1288.06	1874.59	523.585	2014.7	421.518	905.514	8392.08	9269.15	9028.37	8544.79	6535.98	4803.5	3551.69	3844.07	2745.64	4278.35	4440.53	1948.31	1461.11	3159.6	2682.32	755.998	1577.53	977.159	1786.66	3665.3
189.06	1139.84	768.032	227.165	847.079	384.389	368.942	1565.23	1336.02	847.028	1971.5	910.207	1158.71	927.975	2878.47	2748.69	2826.73	2476.4	2861.75	1505.03	1785.32	1489.68	2631.21	2921.39	411.298	887.982	333.157	346.075	227.632	340.138	2532.74	2616.48	1898.88	2712.87	1554.46	893.218	1549.57	1308.79	579.78	737.108	1404.12	282.952	694.967	1277.12	1196.34	-45.2153	499.836	327.109	360.401	1441.53
195	774.488	2502.49	1453.11	1530.99	831.839	1139.68	3011.8	1709.23	1065.26	3947.52	902.64	1569.12	1343	2968.49	3975.7	4704.85	2575.92	5677.89	2801.96	3725.96	1853.06	3070.77	3765.01	1104.6	2156.65	260.772	1204.99	727.72	-46.4785	3350.93	4122.08	3155.74	4137.19	3602.02	1228.34	2391.26	2496.12	848.087	2550.69	2894.09	1667.53	1777.93	2072.75	2460.21	477.886	1116.46	308.235	829.292	1035.71
196.981	3577.45	7598.59	5344.71	5851.32	3560.29	4203.02	15665.6	10328.6	6383.27	13079	7517.86	7254.5	9308.93	14927.8	19246.7	23874.6	11993.6	20854	13230.6	15490.3	10069.2	14725.2	12114.6	4236.01	5975.62	1722.71	4873.36	3596.16	1653.2	25846.5	33603.8	25315.1	26246.5	21214.6	12152	10034.1	11276.9	9065.98	12230.5	14564.6	2601.57	3410.68	6492.88	7109.45	3079.97	4053.2	3802.88	5171.18	8263.43
197.04	57391.3	147004	86613	69554.3	36635.2	50981.7	104743	72993.6	27999.4	79769.2	62747.2	57613.9	22744.1	34858	51122.5	77984.1	35876.6	79694.2	19878.5	29862	13113.6	19961.2	20767.3	10736.8	28827.6	8710.95	21497.8	23478.2	16964.5	13252.9	18649.8	10390.9	13259.5	10049.8	5137.44	7977.21	7651.95	4566.94	8881.4	7486.21	9153.32	3834.09	7500.36	30155	435.849	1229.58	1316.89	1378.92	1777.55
197.067	2737.38	5465.67	3074.29	6271.13	2455.47	2678.79	6751.06	5229.19	8551.67	7367.45	3225.84	6717.68	1443.25	5985.59	6347.44	7852.35	7115.02	10674.5	4654.2	8142.41	7800.8	4961.36	5916.06	4439.28	5127.32	4900.52	4938.18	5096.3	5659.63	7444.69	5598.56	7417.16	8629.65	8988.62	7923.1	7368.98	7643.36	6343.87	9834.94	8308.7	5052.33	6977.33	11184	9767.41	3618.88	3811.97	1890.39	2606.02	9021.16
197.983	891.924	1847.86	1088.59	1142.02	786.78	644.159	2244.68	930.482	694.062	1911.57	640.684	621.171	387.812	887.674	1972.42	2520.83	1306.37	2373.97	1267	1520.28	554.14	1042.87	1261.45	268.931	1470.69	260.458	915.872	389.832	114.293	1821.58	2988.92	2378.34	2211.47	1648.77	942.532	851.641	1164.02	1046.43	1426.16	1158.55	904.573	579.095	1094.45	1198.3	256.833	404.396	235.754	231.262	417.862
198.038	25246.2	57347.7	32948.8	29801.5	13368.5	20391.2	40780.5	28819.3	12623.9	29851.2	26313	23656.9	9467.2	14906.8	19311.9	32828.7	15247.2	31725.1	7727.93	13841.2	5626.66	8372.51	8262.99	4076.54	11361.7	4493.18	9812.48	10102.1	6634.32	4969.46	7639.63	4557.71	4034.86	3559.97	1887.92	2216.38	2715.73	2005.96	4037.66	4050.06	3270.07	1779.04	3380.19	11211.9	66.2868	690.692	403.789	137.236	462.163
198.977	1618.37	5711.82	3989.11	5218.19	3036.12	2528.38	10452.4	5847.69	3800.51	8781.95	4965.38	4245.84	5493.39	7161.26	11745.2	14086.2	7100.12	12129.6	8826.39	10080.4	6334.23	7904.08	7784.67	1699.41	3559.88	1128.47	2544.83	2236.57	505.283	14136.7	19646.2	15258.7	16725	12551.5	8441.83	6968.75	6669.59	4911.2	6539.57	7153.08	2453.95	1770.77	3606.51	3852.82	917.279	2605.97	1731.36	2252.63	4161.79
199.981	636.592	1807.03	828.317	1359.57	1494.71	758.107	2169.48	1079.65	541.71	2322.52	760.144	716.767	745.193	1297.46	2624.64	3401.94	1148.87	2851.89	1617.36	2176.38	1513	1307.67	1749.33	305.4	1241.06	570.429	1230.32	1072.18	512.953	2566.72	2897.41	2016.36	3322.83	2725.9	1204.74	1483.09	1493.81	1162.43	1605.72	2039.95	1057.04	861.236	1376.09	1310.13	434.933	884.959	484.537	688.028	967.244
200.975	2410.73	12011.7	7998.4	11772.6	2904.95	4862.43	16753.1	7242.22	3309.65	14191.1	3041.36	6628.03	4563.3	7738.46	13142.6	15422.4	6722.75	18743.8	9281.95	14899.2	5404.6	9965.05	7743.13	5365.81	15429.7	881.26	8645.31	3288.92	-2904.96	10520.4	20507	14453.8	18766.5	12825.3	6342.34	7576.63	10184.8	4743.56	12453.7	13469.1	8728.82	7753.55	13026.2	15818.5	1268.13	3442.49	2034.1	3031.93	8117.9
203.004	550.103	1281.54	540.532	652.928	185.914	434.788	2569.32	513.975	414.792	1302.97	436.176	985.066	75.5422	333.514	1641.87	2043.3	816.245	2149.85	1047.96	846.255	899.348	701.951	779.45	507.937	1269.38	200.781	605.409	418.24	51.684	1752.02	1993.66	1223.87	1634.94	811.709	-75.0196	612.087	901.421	1083.59	195.751	1444.69	759.33	721.133	1597.98	1139.61	335.837	598.527	197.739	411.298	987.945
203.024	496.985	1205.51	779.406	1335.96	-185.459	325.977	2304.34	1213.37	739.176	2085.63	579.078	773.115	1205.33	1295.82	1464.31	2763.73	1559.94	2846.03	2239.59	1873.79	2186.1	2091.6	2280.02	566.23	1629.24	190.723	667.371	554.29	193.989	1572.79	1951.31	2111.09	1883.59	1108.37	743.982	1219.55	1291.12	0.272461	1106.76	1521.34	377.622	815.135	2256.4	1679.01	61.4418	883.377	491.449	459.897	2717.98
205.029	105212	223148	130174	113745	52304.2	69594	165172	127127	46216.6	130549	120370	103705	54886.2	65465.2	80990.3	145879	64166.1	127344	33151.6	46840.1	21621.8	36333.1	37385.5	18181.1	51091.8	15927.3	34360	40532.6	26709.5	21764.7	30487.9	18995.6	21091.7	17447	8587.56	10284	10019	8518.82	15048.4	13496.3	11784.2	6383.61	10978	41630.5	84.6419	1611.32	1572.85	1039.28	2288.6
206.999	173.23	1348.33	1372.89	1200.5	319.158	725.749	2535.1	1119.57	718.748	2288.28	951.65	433.287	410.776	1613.52	1829.79	2606.62	649.616	3926.55	1847.1	2303.44	721.018	2481.79	1002	1315.21	1931.72	92.3169	1324.01	44.9165	-114.461	1358.33	2973.68	1667.32	1655.45	1419.28	-1.58297	803.4	771.092	363.161	1718.4	1103.7	1531.76	1851.06	3237.24	2694.7	580.109	683.496	235.377	575.525	1171.95
213.045	1446.54	4602.05	3485.9	3924.4	2805.94	2454.23	4787.86	4536.51	6317.64	6590.11	1893.73	5803.85	525.594	5156.76	8025.11	11676.4	6911.66	9123.57	2634.24	6220.33	5421.55	3862.73	7730.8	4255.47	6653.68	2157.13	4848.92	4613.07	4070.75	6239.22	6479.04	4991.11	7866.06	6811.27	4428.84	4522.51	7102.61	5631.56	6190.42	6517.29	5835.07	5901.25	10031.6	6793.41	4057.11	3378.96	1541.84	2149.65	8100.57
214.034	9830.22	22167	11267	10295.5	5497.71	7203.04	19120.3	11875.8	4895.36	13372	11420.8	9008.95	4693.8	6114.63	9276.82	16345.4	6823.27	15045.5	3743.08	4206.61	2228.84	4423.13	3106.68	2392.47	7160.16	1498.97	3718.02	2987.11	2210.15	2322.77	4115.31	2678.7	2343.55	1823.34	718.521	1587.28	1291.52	966.839	1686.81	1698.58	1124.73	1219.91	1855.51	5614.04	741.947	249.374	623.351	206.686	468.326
214.991	1250.45	2120.25	799.65	1759.24	396.763	1296.02	2595.9	900.185	354.275	2985.51	1007.71	857.605	9.48596	765.086	2563.36	3734.32	1053.45	3961.56	1605.81	3050.72	1309.2	2396.74	939.395	1311.02	2293.85	370.833	488.121	804.589	-645.878	1480.18	3633.12	1883.61	2969.08	1665.16	179.947	1493.05	815.305	746.216	1355.2	1114.27	1620.61	1275.24	2281.09	2290.96	515.996	824.557	27.6763	643.716	1044.6
219.086	1937.02	3108.37	2373.01	2285.26	2284.85	2026.52	2397.71	1155.13	932.375	2312.04	1222.32	1443.87	272.561	364.209	1260.1	1375.02	365.326	1701.67	915.087	641.165	836.284	1045.98	552.966	653.867	1070.25	697.675	428.65	490.27	433.77	851.54	930.408	697.873	1130.59	755.498	960.332	643.045	1195.26	970.529	1038.74	707.906	713.2	929.283	1497.87	1265.18	389.884	583.383	-31.5766	334.995	673.167
225.012	381.231	600.521	337.841	544.644	282.287	363.107	1146.29	601.043	144.172	1349.16	512.064	67.0702	314.276	1215.49	1578.09	1959.59	1309.09	2146.68	764.469	1664.17	536.209	662.17	1151.8	704.137	1423.18	327.705	940.683	310.343	396.925	1514.66	1817.14	1394.21	1587.3	1518.55	578.209	709.432	766.574	689.147	764.094	1008.7	868.945	785.4	800.723	1082.38	437.353	536.884	185.623	261.466	751.535
239.024	171.82	423.745	-41.2165	1079.31	609.99	247.907	1249.56	618.498	491.909	1241.88	502.48	463.055	283.32	489.264	529.113	1486.67	920.276	1720.16	538.696	1016.6	813.425	958.731	1001.96	442.552	1130.45	237.917	812.045	620.486	125.842	729.867	1468.29	884.319	837.604	807.466	271.194	813.775	1195.6	312.193	945.73	1092.62	786.283	633.945	806.689	1276.16	105.91	301.54	167.705	367.784	589.799
[truncated: 72 more columns]
